# Supplementary material for: HLH-11 modulates lipid metabolism in response to nutrient availability
Source: Nat Commun. 2020 Nov 24;11:5959. doi: 10.1038/s41467-020-19754-1 (PMC7686365; doi:10.1038/s41467-020-19754-1)
Supplement: Supplementary file 4 — Supplementary Data 1 [file 41467_2020_19754_MOESM4_ESM.xlsx]

## Sheet: TFs
transcriptional factors
Transcript Name
B0280.4
B0286.5
B0304.1a
B0336.5
B0414.2
B0564.10a
C01G12.1
C02B8.4
C02F12.5
C04F1.3
C04G2.7
C05D11.9
C06H2.3
C07A12.1
C07E3.5
C07E3.6
C07G2.2a
C07H6.7
C08C3.1a
C08C3.3
C09G12.1
C09G9.7
C10G8.6
C10G8.7
C12D12.5
C13G5.1
C15C8.2
C15H11.8
C16A3.7
C16C2.1
C17E4.6
C17H12.9
C18A3.8
C18B12.3
C18G1.2
C24A1.2
C24H11.3
C25A1.11
C25A1.2
C25F9.4
C25F9.9
C27A12.5
C27C12.6
C27D6.4a
C27D6.4b
C27F2.5
C28A5.4
C28H8.9a
C29F7.4
C29F7.5
C29F7.6
C29G2.5
C30A5.7a
C33A11.4
C33D12.1
C33D12.7
C33D3.1
C34C6.8
C34D1.1
C34D1.2
C34D1.5
C34E10.7
C34E11.3
C36C9.2
C36E8.1
C36F7.1
C37E2.4
C37E2.5
C37F5.1
C38D4.6a
C39E6.4
C40H5.5
C42D8.4
C43H6.8
C46A5.9
C47G2.2
C48E7.2
C48E7.3
C49C3.5
C49G7.1
C49H3.5a
C50A2.4
C52B9.2
C55B7.12
D1005.3
D1007.1
D1014.8
D1081.2
D2021.1
DY3.3
F01D4.5a
F01D4.6a
F01F1.1
F02D10.7
F10C1.5
F11A1.3
F13G11.1
F13G11.1a
F13G3.1
F14F3.1a
F15A8.7
F16H11.4
F17A2.5
F17A9.3
F17A9.6
F18A1.2
F18E9.5a
F19B10.9
F19B2.5
F19C6.2a
F19F10.1
F19F10.5
F20D12.6a
F21D12.5
F21H11.3
F22A3.1
F22A3.5
F22D3.1
F23B12.7
F23D12.5
F23F1.1
F23F12.9a
F25D7.3
F26A1.2
F26B1.7
F26C11.2
F26D12.1a
F27E5.2
F28B12.2a
F28C6.1
F28C6.2
F28F9.1
F28H6.2
F29B9.2a
F29B9.4
F29F11.5
F29G9.4
F31E3.1
F31E8.3
F32E10.7
F32H2.1a
F33D11.4
F33H1.1a
F34D10.5
F35B3.7
F36G9.12
F38A6.1
F38A6.3
F38C2.8
F39D8.2
F39H11.2
F40E10.2
F40F8.7
F40F9.7a
F40G9.11
F40H3.4
F40H6.4
F42G2.6
F43G6.6
F43G9.11
F44E2.6
F45C12.15
F45C12.3
F45E12.2
F45E6.2
F45H11.4
F46B6.7
F46C8.5
F46F3.1
F46G10.6
F48B9.5
F48D6.3
F49E10.5
F49E12.6
F52B5.5
F52C12.5
F52F12.6
F53A2.5
F53G2.7
F54A5.1
F54F2.5
F54F7.1
F54H5.4
F55A8.1
F55B12.1
F55D12.4
F56A12.1
F56E3.4
F57B10.1
F58A3.1
F58A4.7a
F58E10.2
F58E10.5
F58E6.10
F59A7.8
F59B1.7
H01A20.1
H14A12.4
H21P03.1
K02B12.1
K02B9.4
K02F3.4
K03A11.3
K03C7.2a
K03E6.1
K04C1.3
K06A1.1
K06A9.2
K06B9.5
K07C11.1
K08A8.2a
K08B12.2
K08F8.2
K09C4.5
K10G6.1
K11G9.4
K12H4.1
M04B2.3
M04C3.1a
M04C3.2
M05B5.5a
M142.4
R03C1.3a
R03E9.1
R04A9.5
R05D11.6
R06F6.6
R07B1.1
R07H5.10
R08B4.2
R102.6
R10D12.2
R11E3.6
R11H6.5
R13.1
R13.2
R13A5.5
R13H8.1a
R13H8.1b
R148.3
R53.3
R74.3
T01C1.2
T02C12.3
T04C10.4
T05G5.2
T07C4.2
T07C4.6
T08A9.1
T08D10.1
T08H4.3
T09A5.6
T10B11.3
T12D8.1
T12F5.4
T13C5.4
T14F9.5
T14G12.4a
T15H9.3
T18D3.2
T18D3.7
T19B10.11
T19E7.2a
T20B12.2
T20B12.6a
T20B3.3
T21B10.5
T22B7.1a
T22D1.6
T22H6.6
T22H9.4
T23C6.5
T23G7.1
T24B8.6
T24D3.1
T24H10.1
T24H10.7
T26A5.5
T26C11.1
T26C11.5
T26C11.6
T26C11.7
T27A1.6
T27A8.2
T27C4.4
T27F2.4
T28C6.7
T28F12.2a
T28H11.4
W02C12.3a
W02C12.3b
W02H5.7
W03A3.1
W03C9.4
W03F9.5
W04A8.6
W05E10.3
W06H12.1
W07G1.3
W08E12.1
W09B6.2
W09C2.1
W10C8.2
W10D5.1
W10D5.3a
W10D9.4
Y102A5C.18
Y111B2A.14
Y111B2A.16
Y113G7A.6a
Y113G7B.23
Y16B4A.1
Y17D7A.2
Y18D10A.13
Y18D10A.13
Y2H9A.1
Y39B6A.36
Y39E4B.5
Y41C4A.10
Y41C4A.4a
Y42H9AR.3
Y43F8B.12
Y43F8B.13
Y43F8B.14
Y43F8C.10
Y44E3B.1a
Y47D3A.10
Y47D3A.12
Y48B6A.11
Y48C3A.17
Y48G8AR.1
Y51H4A.17
Y51H4A.4
Y53C10A.12
Y53C10A.3
Y53C12B.5a
Y53C12C.1
Y53H1A.2
Y57A10B.4
Y59E9AR.3
Y62E10A.17
Y65A5A.1
Y65B4A.1
Y65B4BR.5a
Y66A7A.5
Y66A7A.8
Y67D8A.3
Y67D8B.2
Y68A4A.6
Y69A2AR.29
Y73F8A.16
Y73F8A.17
Y74C9A.4
Y75B8A.1
Y75B8A.14
Y75B8A.29
Y75B8A.2a
Y75B8A.35
Y75B8A.6
Y77E11A.6
Y7A9D.1
Y80D3A.3
Y95B8A.7
ZC123.3
ZC204.2
ZC247.3
ZC376.4
ZC376.7
ZC416.1
ZC64.3a
ZC64.4
ZC8.4a
ZK1053.2
ZK112.2
ZK1127.9a
ZK1128.4
ZK1193.5
ZK1290.4
ZK177.10
ZK180.5
ZK265.4
ZK328.6
ZK380.1
ZK593.4
ZK652.5
ZK682.4
ZK829.5
ZK909.4
ZK993.1

## Sheet: Kinases
Kinases
Transcript Name
AH6.1
B0024.6
B0198.3
B0205.7
B0207.4
B0207.7
B0218.3
B0218.5
B0240.3
B0252.1
B0285.1
B0414.7
B0464.5
B0478.1
B0495.2
B0496.3
B0511.4
B0545.1
C01C4.3
C01G6.8
C01H6.9
C03B1.5
C03C10.1
C03C10.2
C04A11.3
C04G2.10
C04G2.2
C04G6.1
C04H5.4
C05C12.1
C05D10.2
C05D2.1
C05H8.1
C06A12.4
C06E8.3
C07A9.3
C07G1.3
C08F8.6
C08H9.5
C08H9.8
C09B8.7
C09B9.4
C09D4.3
C09G4.2
C10C6.1
C10H11.9
C12D8.10
C14A4.13
C14B9.4
C16A11.3
C16B8.1
C16D9.2
C17F4.6
C18H7.4
C24A1.3
C24G6.2
C24G7.5
C25A8.5
C25F6.4
C25H3.1
C27D8.1
C28A5.6
C29F9.7
C29H12.5
C30F8.4
C30G4.3
C32D5.2
C33F10.2
C34B2.3
C34F11.5
C34G6.5
C35D10.4
C35E7.10
C36B1.10
C36B7.1
C38C3.4
C38C3.5
C39H7.1
C41C4.4
C44C10.7
C44C8.6
C44H4.6
C45B11.1
C45G9.1
C46C2.1
C47D12.1
C48B6.6
C49C3.10
C49C3.2
C49C8.1
C49H3.1
C50F4.10
C50H2.7
C53A5.4
C54G4.1
C55B7.10
C55C3.4
C56C10.6
D1044.3
D1073.1
D2023.6
D2024.1
D2045.5
D2045.7
DC2.7
E01H11.1
E02D9.1
E02H4.3
E02H4.6
EEED8.9
F01D4.3
F08B1.2
F08F1.1
F09A5.2
F09C12.2
F09E5.1
F09G2.1
F11D5.3
F11E6.8
F12F3.2
F13B9.5
F13C5.2
F14H12.4
F15A2.6
F16B12.5
F17E5.1
F18F11.4
F18H3.5
F19C6.1
F19H6.1
F20B6.8
F21F3.2
F21H7.9
F22B3.8
F22D6.1
F22D6.5
F22E5.3
F22F1.2
F22H10.5
F23C8.7
F23C8.8
F23H12.6
F25F2.1
F26A1.3
F26A1.4
F26E4.5
F28B12.3
F28C10.3
F28H6.1
F29C4.1
F31E3.2
F32B6.10
F32D8.1
F33D11.7
F33E2.2
F35C11.3
F35C8.1
F35C8.2
F35C8.3
F35G12.3
F35H8.7
F36H12.8
F36H12.9
F37E3.3
F38E1.3
F38E9.5
F39F10.3
F39H11.3
F40A3.5
F41G3.5
F42A10.4
F42G10.2
F42G8.3
F42G8.4
F43C1.2
F45H7.4
F46C3.1
F46F2.2
F46F6.2
F46G11.3
F47F2.1
F49B2.5
F49C5.4
F49E11.1
F52B5.2
F52C12.2
F52E1.4
F52F12.3
F53C3.1
F53G12.6
F54F7.5
F54H5.2
F55A8.2
F55C5.7
F55G1.8
F57B9.8
F57F5.5
F58A3.2
F58D5.4
F58H12.1
F59A3.8
F59A6.1
F59A6.4
F59E12.2
F59E12.3
F59F3.1
F59F3.5
F59F5.3
H01G02.2
H05L14.1
H12I13.1
H25P06.2
H39E23.1
H42K12.1
K02E10.7
K03E5.3
K04C1.5
K06H7.8
K07A9.2
K07C11.2
K07F5.4
K08A8.1
K08B12.5
K08B4.5
K08F8.1
K08H2.5
K09A9.1
K09B11.1
K09B11.5
K09C6.7
K09C6.8
K09E4.1
K10D3.5
K11C4.1
K11E8.1
K11H12.9
K12C11.4
M01B12.5
M01B2.1
M03A1.1
M03C11.1
M04C9.5
M176.6
M176.7
M176.9
M7.7
M79.1
PAR2.3
R01E6.1
R02C2.1
R02C2.2
R03D7.5
R03G5.2
R04A9.5
R05H5.4
R06A10.4
R06C7.8
R09D1.12
R107.4
R10D12.10
R11E3.1
R11G1.4
R134.1
R134.2
R13F6.7
R13H9.5
R13H9.6
R151.4
R166.5
R90.1
T01A4.1
T01C8.1
T01G5.1
T01H10.4
T01H8.1
T03D8.5
T04B2.2
T04C10.1
T05A7.6
T05C12.1
T05E8.2
T05G5.3
T06C10.3
T06C10.6
T06E4.3
T07A9.3
T07F12.4
T08D2.7
T08G5.2
T09B4.7
T10H9.2
T11F8.4
T13H10.1
T14E8.1
T15B12.2
T17A3.1
T17A3.8
T17E9.1
T19A5.2
T19D12.5
T20F10.1
T21G5.1
T22B11.3
T25B9.4
T25B9.5
T25E12.4
T26C12.4
T27C10.5
T27E9.3
VZC374L.1
W01B6.2
W01B6.5
W02B12.12
W02B3.2
W03A5.1
W03F11.2
W03F8.2
W03G1.6
W03G9.5
W04A8.7
W04B5.5
W04G5.6
W06F12.1
W06F12.3
W07G4.3
W08D2.8
W09C3.1
W09C5.5
W10G6.2
Y106G6A.1
Y106G6D.4
Y106G6E.1
Y106G6E.6
Y111B2A.1
Y116A8C.24
Y119C1B.8
Y18D10A.5
Y18H1A.10
Y32H12A.7
Y38E10A.8
Y38F1A.1
Y38H6C.20
Y38H8A.3
Y38H8A.4
Y39G10AL.3
Y39G10AR.3
Y39G8B.5
Y39G8C.2
Y39H10A.7
Y43C5B.2
Y43D4A.6
Y43D4A.6
Y47G6A.13
Y47G6A.5
Y48B6A.10
Y48G1BL.2
Y50D4B.6
Y50D7A.3
Y51B9A.9
Y52D3.1
Y52D5A.2
Y53C12A.1
Y53F4B.1
Y54E10BL.6
Y55D5A.5
Y59A8B.23
Y60A3A.1
Y60A3A.12
Y65B4A.9
Y69E1A.3
Y69F12A.1
Y71F9AL.2
Y71F9B.7
Y73B6A.1
Y73B6A.2
Y79H2A.11
Y81G3A.3
ZC123.4
ZC239.7
ZC373.3
ZC404.9
ZC412.2
ZC416.4
ZC504.3
ZC504.4
ZC581.1
ZC581.2
ZC581.7
ZC581.9
ZK1067.1
ZK177.2
ZK354.2
ZK354.6
ZK370.5
ZK507.1
ZK593.9
ZK596.2
ZK617.1
ZK622.1
ZK632.3
ZK896.8
ZK909.2
ZK930.1
ZK938.5
ZK970.5

## Sheet: Phosphatases
Phosphatases
Transcript Name
B0207.1
B0244.2
B0280.11
B0361.7
B0379.4
C02B10.6
C03D6.3
C04F12.8
C05A9.1
C05B10.1
C05C10.1
C05C10.4
C05D10.3
C06A1.1
C07E3.4
C09B8.1
C09D8.1
C10C6.5
C10G11.8
C11H1.4
C13G3.3
C14B1.6
C15H7.3
C16A3.2
C16C10.12
C16C2.3
C17G10.4
C17H12.3
C17H12.5
C24B5.2a
C24D10.1
C24F3.2
C25A1.15
C25A1.9
C25D7.6
C27A2.4
C27H6.2
C28H8.3
C29E6.3
C30H6.6
C33F10.8
C33H5.16
C34B2.6
C34E10.6
C34G6.4
C40A11.5
C41C4.8
C41D11.7
C42C1.2
C43E11.10
C43E11.5
C44B7.8
C44B7.9
C44B9.1
C46A5.1
C47A10.1
C47E12.4
C48B4.4
C48D5.2
C49A1.4
C50C3.7
C50F2.5
C52E4.4
C53A3.2
C54D1.1
C54G10.2
C54G10.3
C55B7.3
D2030.2a
DH11.3
E03G2.2
EGAP2.3
F07H5.9
F08B1.1
F08C6.6
F10B5.5
F10G8.4
F11A10.1a
F12B6.1
F13D11.1
F13D11.3
F14E5.3
F14E5.4
F14F4.3
F16B4.8
F18E2.2
F19B6.4
F20B6.1
F20B6.3
F20H11.4
F21D5.7
F21G4.2
F22E10.1
F22E10.2
F22E10.3
F23F1.8
F23F12.6
F23H11.8
F25D1.1
F25D7.4
F25H5.7
F26A3.4
F26E4.1
F28C6.8
F29G9.5
F31E3.3
F32D1.1
F32D1.10
F33A8.6
F35C11.2
F35E12.7
F36H1.3
F36H12.10
F38A1.8
F38H4.4
F38H4.9
F39G3.7
F40G12.10
F42A10.1
F42C5.5
F42E11.1
F42G9.1a
F43E2.4
F44B9.8
F44E7.2
F44F4.2
F44G4.8
F45E12.1
F47B3.1
F47B3.2
F47B3.6
F47B3.7
F48E8.5
F52E1.8
F53A2.8
F53B3.1
F53H4.1
F54B3.3
F54C8.4
F54C9.6
F54E7.7
F54F12.1
F55F10.1
F55F8.7
F55H12.5
F56D1.4
F56F11.4
F56F11.4a
F56F4.4
F56F4.6
F56H1.4
F57A10.3
F57C12.4
F57C12.5
F58F6.4
F59A6.1
F59C6.6
F59F5.6
F59G1.5
H06I04.5
H15N14.2a
H28G03.6
JC8.10
K01G5.1
K01G5.10
K02B2.1
K02D10.1a
K04D7.2a
K04D7.4
K04G2.3
K04G7.3
K06A5.7
K07A1.2
K07A1.2
K07A3.3a
K07E12.1
K07F5.6
K07F5.8
K08E7.9
K08F4.1
K09F6.3
K09H11.7
M03C11.5
M04G7.2
M05B5.1
M05D6.3
M05D6.3
M05D6.9
T13H5.1a
R01H10.6
R05H5.2
R06B10.1
R06B10.2
R07E4.4
R09E10.9
R10F2.6
R12E2.10
R13H4.3
R155.3
T01G9.5
T02D1.5
T04F3.3
T07A9.6
T12B3.1
T13B5.3
T13C2.4
T13H5.1
T16D1.2
T19C3.8
T19D2.2
T20B5.3
T20B6.1
T21B6.2
T21E12.4
T21E3.1
T21E8.1
T21E8.2
T21E8.3
T22C1.8
T22D1.10
T23F11.1
T23G7.5
T24A11.1
T25B9.10
T26A5.1
T27A3.5
T27E9.7
T28F4.3
VW02B12L.2
W01B6.6
W01B6.10
W02D3.8
W02G9.2
W03F11.4
W04C9.1
W08G11.4
W09D10.4
W09D6.6
Y110A7A.5
Y110A7A.6a
Y113G7A.9
Y113G7C.1
Y116A8C.37
Y116F11A.1
Y116F11A.3
Y17G7B.5a
Y18H1A.1
Y22D7AR.12
Y22D7AR.7
Y22D7AR.14
Y32H12A.4
Y34D9A.10
Y37A1B.12
Y37H9A.6
Y38F2AR.7
Y38F2AR.6
Y39A1A.12
Y39A3A.4
Y39B6A.18
Y39B6A.2
Y39B6A.30
Y39D8C.1
Y39E4B.1
Y39F10A.2
Y39G10AR.14
Y41D4A.5
Y43C5A.6
Y43F8C.12
Y44A6D.4
Y46G5A.4
Y47D3A.11
Y47G6A.10
Y48C3A.7
Y48G1C.11
Y48G8AL.6
Y48G9A.9a
Y49E10.1
Y49E10.9
Y50E8A.16
Y53C10A.9
Y54E2A.4
Y57G11C.1
Y57G11C.6
Y5F2A.3
Y62E10A.13a
Y69A2AR.19
Y6B3B.5a
Y71G12B.31
Y71H2AM.6a
Y71H2AM.20a
Y74C10AR.3
Y74C10AR.2
Y75B8A.26
Y75B8A.4
Y76A2A.1
T27E9.7
Y80D3A.8
Y94H6A.7
Y94H6A.10
Y94H6A.12
ZK354.8
ZK430.2
ZK455.7
ZK484.2
ZK484.7
ZK563.6
ZK616.7
ZK637.11
ZK757.2
ZK809.1
ZK973.3

## Sheet: NHRs
NHRs
Transcript Name
B0280.8
C01H6.5
C02B4.2
C03G6.10
C03G6.12
C03G6.8
C05G6.1
C06B8.1
C06B8.3
C06C6.4
C06C6.5
C06G3.1
C07A12.3
C08F8.8
C11G6.4
C12D5.2
C12D5.8
C13C4.1
C13C4.2
C13C4.3
C14C6.4
C17A2.1
C17A2.8
C17E7.1
C17E7.5
C17E7.6
C17E7.7
C17E7.8
C24G6.4
C25B8.6
C25E10.1
C26B2.3
C26B2.4
C27C7.3
C27C7.8
C28D4.1
C29E6.5
C29G2.5
C32F10.6
C33G8.10
C33G8.11
C33G8.12
C33G8.6
C33G8.7
C33G8.8
C33G8.9
C38C3.9
C41G6.5
C45E1.1
C45E5.6
C47F8.2
C47F8.8
C48D5.1
C49D10.2
C49D10.6
C49D10.9
C49F5.4
C50B6.8a
C50B6.8b
C54C8.1
C54E10.5
C54F6.8
C54F6.9
C56E10.1
C56E10.4
E02H1.7
E02H9.8
E03H4.13
E03H4.6
F07C3.10
F09C6.8
F09C6.9
F09F3.10
F10G2.9
F11A1.3
F11C1.6
F14H3.11
F16B4.1
F16B4.11
F16B4.12
F16B4.9
F16H11.5
F16H9.2
F21D12.1a
F25E5.6
F31F4.12
F32B6.1
F33D4.1
F33E11.1
F35E8.12
F36A4.14
F36D3.2
F38H12.3
F41B5.10
F41B5.9
F41D3.1
F41D3.3
F43C1.4
F44A2.4
F44A6.2
F44C4.2
F44C8.10
F44C8.11
F44C8.2a
F44C8.3a
F44C8.4
F44C8.5
F44C8.6
F44C8.8
F44C8.9
F44E7.8
F44G3.9
F47C10.1
F47C10.3
F47C10.4
F47C10.7
F47C10.8
F48G7.11
F48G7.3
F54D1.4
F55D12.3
F55D12.4
F56E3.4
F56H1.2
F57A10.5
F57A8.5
F57G8.6
F58G6.5
F59E11.10
F59E11.11
F59E11.12
F59E11.8
H01A20.1
H10E21.3
H12C20.3
H22D14.1
H27C11.1
K01H12.3
K06A1.4
K06B4.1
K06B4.10
K06B4.11
K06B4.2
K06B4.5
K06B4.6
K06B4.7
K06B4.8
K08H2.8
K10C3.1
K10C3.6
K11E4.5
K12H6.1
M02H5.1
M02H5.3
M02H5.6
M02H5.7
R02C2.4
R02D1.1
R04B5.3
R04B5.4
R07B7.13
R07B7.14
R07B7.15
R07B7.16
R08H2.9
R09G11.2
R10D12.2
R11E3.5
R11G11.1
R11G11.12
R11G11.2
R13D11.8
T01B10.4
T01G6.2
T01G6.4
T01G6.5
T01G6.6
T01G6.7
T01G6.8
T03E6.3
T03G6.2
T05B4.2
T05C3.1
T06C12.13
T06C12.6
T06C12.7
T07C5.2
T07C5.3
T07C5.4
T07C5.5
T09A12.4
T09D3.4
T09E11.2
T12C9.5
T12C9.6
T13F3.2
T13F3.3
T15D6.6
T18D3.2
T19A5.4
T19A5.5
T19H12.8
T23H4.2
T24A6.11
T24A6.8
T24A6.9
T26E4.11
T26E4.8
T26H2.9
T27B7.1
T27B7.2
T27B7.3
T27B7.4
T27B7.5
T27B7.6
VC5.5
W01D2.2
W05B5.3
Y104H12A.1
Y116A8C.18
Y15E3A.1
Y17D7A.1
Y17D7A.3
Y17D7B.1
Y22F5A.1
Y32B12B.6
Y38E10A.18
Y38E10A.19
Y41D4B.21
Y41D4B.7
Y41D4B.8
Y41D4B.9
Y46H3D.5
Y46H3D.6
Y51A2D.17
Y5H2B.2
Y69A2AR.26
Y69H2.8
Y70C5C.6
Y71A12C.1
Y73F8A.21
Y80D3A.4
ZC410.1
ZK1025.6
ZK1025.9
ZK1037.4
ZK1037.5
ZK218.6
ZK381.3
ZK418.1
ZK455.6
ZK488.1
ZK488.2
ZK488.4
ZK6.1
ZK6.2
ZK6.4
ZK6.5
ZK662.3
ZK678.2
ZK697.2

## Sheet: Feeding Response Genes
Feeding Response Genes
Transcript Name
B0035.15
B0035.2
B0198.2
B0240.2
B0304.3
B0310.5
B0336.2
B0361.6
B0365.1
B0403.4
B0416.5
B0464.1
B0491.7
B0495.10
B0495.7
B0511.10
B0511.8
B0546.4
B0564.1
C01A2.3
C01B10.8
C01B4.8
C01C4.1
C01H6.4
C02E11.1
C03D6.8
C04F6.4
C04G2.6
C05D12.4
C05D2.4
C06E1.7
C06H2.3
C07E3.2
C08F11.13
C08F8.7
C08H9.3
C11D2.4
C13B4.2
C14A4.2
C14A4.3
C14F11.6
C14F5.2
C15F1.E
C15F1.G
C15F1.H
C15H9.1
C16A3.10
C17G10.2
C17G10.8
C17H12.1
C18A3.3
C18B12.6
C18D1.3
C18E9.6
C18H2.2
C24F3.1
C25A1.4
C25A11.1
C27A7.4
C27H5.3
C27H6.2
C28C12.9
C29E6.6
C29H12.3
C30G4.1
C30H6.9
C30H7.2
C31H5.6
C32C4.1
C32F10.4
C34C12.8
C34F6.9
C35A11.2
C35A5.5
C36A4.2
C36B1.5
C37A2.1
C37H5.1
C38H2.1
C43E11.4
C43E11.7
C44B7.11
C44E4.4
C45H4.2
C47A4.1
C47E12.3
C47E12.6
C48E7.1
C49H3.10
C50F7.4
C52B9.3
C54D1.2
D1014.5
D2007.2
D2023.5
D2030.3
D2030.4
D2085.3
D2096.1
D2096.4
DH11.4
E02A10.1
E02D9.2
E02H1.2
F01F1.9
F02A9.4
F02E8.3
F02E9.8
F07A11.3
F08F3.2
F09E5.3
F09F7.3
F09F7.7
F10C2.6
F10C5.2
F10D7.2
F10F2.4
F13E6.5
F13H10.4
F14B4.3
F14D2.8
F15E11.6
F17A9.2
F17A9.3
F17C11.2
F17E5.2
F21C10.10
F21G4.1
F22B5.9
F22D6.2
F22D6.3
F22E10.1
F22E10.5
F22E5.1
F23H12.2
F25B4.6
F25H8.2
F26B1.2
F26D10.1
F26D12.A
F26F4.1
F28D1.11
F32B5.8
F32B6.8
F32D1.2
F32D8.4
F32D8.5
F33H2.2
F33H2.3
F33H2.7
F35D2.5
F35E12.10
F35E8.11
F35F10.10
F35G2.1
F37A4.3
F37B12.1
F37E3.1
F37F2.1
F38A5.13
F38B7.1
F40G9.1
F41C3.11
F41G4.3
F42A10.5
F42G9.1
F42G9.2
F44E7.9
F45G2.4
F46B6.6
F46F11.7
F47B10.9
F47D12.9
F47G9.1
F49H12.E
F52A8.5
F52B11.2
F52C12.2
F53E10.6
F53F4.10
F54B11.10
F54B3.3
F54C9.6
F54D1.4
F54D10.2
F54E2.1
F54E7.1
F55A11.1
F55A11.8
F55D10.3
F55F8.3
F55H2.6
F56B3.4
F56D12.5
F56D2.6
F57A8.2
F57B9.3
F57H12.1
F58A3.5
F58B4.3
F58B4.4
F58G6.2
F59A3.3
F59A3.4
F59E10.1
F59E12.7
F59G1.5
H04M03.4
H06H21.10
H06H21.2
H06H21.3
H10D18.G
H13N06.5
H17B01.4
H19N07.1
K01G5.4
K01G5.5
K02B12.3
K02F2.3
K04C2.2
K04D7.2
K04G2.2
K05C4.5
K06A4.5
K06A5.6
K06B9.4
K07A1.10
K07A1.8
K07A12.3
K07C5.4
K07E8.7
K07H8.10
K08D12.C
K08F11.6
K08F9.2
K09A9.5
K09E4.2
K09E9.2
K09G1.4
K09H9.6
K11B4.1
K11D12.3
K12C11.1
K12H4.3
M01A10.3
M01B12.2
M176.2
M28.1
PAR2.3
R01H2.5
R02F2.7
R04A9.4
R05D11.3
R05D11.4
R05D7.3
R05H10.2
R06C1.4
R07B7.11
R07C3.2
R08D7.3
R10E4.9
R10H10.6
R11A8.5
R11D1.9
R13F6.10
R151.6
T01B11.6
T01C3.7
T01E8.6
T01H3.3
T03D8.3
T03F1.8
T03G6.1
T04A8.6
T04G9.5
T05E11.5
T05F1.1
T05H4.6
T06D8.6
T06G6.9
T07C4.1
T09A5.11
T09B4.9
T10E9.9
T10F2.4
T12D8.2
T13H5.2
T14B1.1
T14B4.1
T14G10.5
T16G1.11
T16G1.8
T16G1.9
T20B12.1
T20D3.3
T20H4.3
T21C12.3
T21C9.12
T21C9.5
T22D1.10
T22D1.3
T22D1.4
T23B12.2
T23B5.1
T23F4.3
T23G7.3
T23H2.2
T24A11.1
T24D1.4
T24H7.1
T25G12.4
T26C11.5
T27E7.7
T27F6.5
T27F6.6
T28D6.6
T28D9.2
W01B11.3
W02A11.1
W03G9.4
W04E12.7
W07E11.2
W07E6.1
W07E6.2
W07G4.6
W08A12.3
W08E3.1
W09D10.3
W09D10.5
W09G3.3
Y110A2A_4083.B
Y110A7A.A
Y110A7A.E
Y111B2D.H
Y116A8A.5
Y116A8C.42
Y18D10A.16
Y27F2A.C
Y38F2A_5743.J
Y38F2A_6126.I
Y38H6C.1
Y39B6B.FF
Y39B6B.Q
Y39E4B.1
Y43F8C.8
Y45F10D.8
Y47D3B.1
Y47D9A.G
Y47G6A_245.J
Y47H9C.10
Y48A6B.3
Y48B6A.1
Y48D7A.A
Y48G1A_54.D
Y50D7_165.B
Y50D7_165.D
Y53C12B.1
Y53C12B.2
Y53G8A_9248.D
Y54E10A_155.B
Y54E10B_159.F
Y54G9A.6
Y55F3A_748.B
Y56A3A.12A
Y56A3A.21
Y57A10A.U
Y57G11C.15
Y64G10A.D
Y66H1A.2
Y71H2_378.A
Y77E11A_3443.J
Y77E11A_3670.C
Y95B8A_84.I
ZC334.3
ZC376.5
ZC395.10
ZC455.1
ZC518.1
ZK1010.2
ZK1098.7
ZK328.2
ZK353.6
ZK370.8
ZK418.5
ZK418.7
ZK520.1
ZK524.3
ZK550.3
ZK563.6
ZK593.6
ZK686.2
ZK742.5
ZK770.3
ZK792.5
ZK809.2
ZK899.4
ZK945.2
ZK971.1
ZK973.B

## Sheet: Fat Regulatory Genes
Fat Regulatory Genes - Reduced Nile Red			Fat Regulatory Genes - Increased Nile Red
Transcript Name			Transcript Name
AH10.1			Y67A6A.1
B0034.2			F56F3.4
B0041.3			Y47D9A.e
B0041.5			T27A8.4
B0207.9			C56E10.4
B0218.5			F33D4.1
B0280.3			C09G12.5
B0285.8			C50C10.4
B0286.4			ZC410.4
B0310.1			Y57A10B.1
B0513.7			F25H8.2
B0554.6			C14A4.1
B0554.7			C24F3.2
C01C10.3			F56H11.6
C01G6.5			C43H6.8
C01G6.9			F56D5.9
C02F4.2			ZC64.2
C03D6.3			H05L03.3
C05E11.1			T01C1.2
C05E11.2			R07A4.2
C06A1.3			D1007.5
C06A6.1			C44E4.5
C06E7.3			C18H9.7
C06G3.2			K08F8.1
C07A9.2			F31F6.2
C07E3.2			F25H8.1
C08G5.2			C18H9.5
C09G9.7			C34F6.3
C13D9.7			W08D2.1
C14A4.12			F52C12.2
C14A6.6			K02D7.5
C14C6.8			F32B6.6
C14F5.3			F39B1.1
C15B12.7			VF13D12L.1
C15C7.5			C24F3.1
C16A11.3			T14B4.8
C16C4.2			F49C12.15
C17C3.1			M70.3
C17G10.7			R10D12.10
C18E9.5			E04F6.3
C23H3.2			Y11D7A.8
C24A1.4			F25H8.5
C24A11.9			C09G5.8
C29H12.6			R105.1
C30F12.1			K07E8.3
C30G4.5			C43H6.9
C31H2.3			T12A2.5
C32C4.1			T14B1.1
C32D5.11			K01G5.8a
C33G8.9			C04G2.5
C33H5.17			F46C5.6
C34C6.6			T12B5.8
C34G6.4			ZK1320.10
C36A4.9			F16B4.9
C37A5.1			W03A5.4
C37H5.3			C33A12.14
C38C10.1			T05E8.2
C41D7.2			Y40H7A.1
C42C1.6			T04C9.2
C44E4.6			F44D12.7
C44F1.5			C04G2.2
C46E10.9			Y27F2A.g
C46F11.1			K02E10.3
C46H11.2			F49F1.4
C47C12.3			F42G8.5
C47D12.1			F47B8.3
C47D12.7			F52H2.2
C49C3.3			C33A12.6
C50E10.5			ZC513.1
C54G7.1			T07F8.1
C54H2.5			F12E12.h
C56E10.3			K02E10.5
C56E6.4			Y5H2B.e
D2062.10			C04G2.4
D2089.2			C56C10.10
E01A2.i			F26H9.4
E02C12.3			K10C3.6
F07A5.1			T04B2.2
F07C3.4			T02C5.3
F07C4.1			F14E5.1
F08D12.4			Y38F1A.9
F08F8.2			C53B4.5
F08G2.7			ZK1321.1
F10A3.11			Y73C8C.4
F10A3.13			F08H9.5
F11A1.3			M70.1
F11A5.3			C37F5.1
F11C1.6			F28F8.2
F11E6.5			R11H6.5
F12A10.8			W06H12.1
F13B6.1			C36A4.5
F13D11.1			LLC1.2
F13E6.1			C50D2.1
F14D12.2			H12C20.3
F14D2.4			F15B9.5
F14H8.1			C15A11.3
F15A8.6			T19D12.8
F15H10.4			T19D12.3
F17A2.7			F25G6.9
F20D1.9			K07A1.13
F20D12.2			Y46H3C_11.b
F20H11.2			ZK666.10
F21D5.5			H05L14.2
F21H12.3			E04F6.6
F22A3.4			F56B3.2
F22A3.5			T14F9.4
F22E5.1			K09C4.5
F23F1.6			T28C6.6
F23H11.9			Y11D7A.9
F26D11.10
F27C1.4
F28H6.2
F28H6.3
F28H7.6
F29B9.11
F31F6.7
F33G12.2
F36H12.15
F37B12.3
F38A5.1
F38E9.4
F39D8.2
F40H3.5
F41C6.6
F41D9.1
F43H9.2
F45E4.6
F45H7.4
F46C8.7
F46F5.10
F46G11.3
F47C12.3
F49C5.6
F49E11.4
F49E12.4
F52B11.2
F52C6.12
F52C6.2
F53A9.4
F53H8.1
F54C9.9
F54F7.2
F54H5.3
F55B11.4
F55C12.3
F58F9.1
F58G4.2
F58H1.6
F59E11.5
F59F5.1
F59F5.2
H04M03.1
H04M03.4
H08M01.2
H09F14.1
H25K10.1
H27A22.1
H32C10.3
K02D3.2
K02E7.11
K03B8.3
K04E7.2
K05F1.3
K05F1.6
K06B4.3
K07C6.4
K07C6.5
K08A2.b
K09B11.9
K09D9.2
K09H11.2
K10B3.7
K10D3.5
K12B6.8
K12D12.4
M01A8.1
M01B12.5
M01E10.2
M05B5.4
M28.6
R01H2.3
R03H10.4
R04A9.4
R05F9.8
R05H11.1
R07B7.9
R07E5.1
R08F11.2
R107.4
R11A5.1
R11H6.6
R160.4
T01D3.4
T02G5.4
T02H6.7
T04A11.8
T04A8.16
T04C10.2
T05C12.1
T05F1.6
T06H11.2
T07C12.1
T07C12.11
T07C12.5
T08B2.7
T09B4.8
T09F3.1
T10C6.10
T10C6.4
T10D4.1
T10E9.6
T11F9.10
T12A2.1
T13F2.6
T14A8.1
T14D7.3
T14E8.3
T17H7.1
T19B4.6
T19B4.7
T19D2.2
T19D2.3
T19D7.1
T21C9.11
T21C9.2
T21D12.3
T22D1.4
T23E1.1
T23F11.4
T26E4.10
T26E4.13
T27E4.6
T27E4.7
T27F7.1
T28D6.2
W01B11.5
W01C9.4
W02C12.3
W03C9.3
W04A4.5
W05E10.2
W06G6.1
W09G3.1
Y105E8B.a
Y111B2C.e
Y17G7B.15
Y17G9A.d
Y24D9A.b
Y37A1A.1
Y37D8A.8
Y38E10A.b
Y40H7A.7
Y41D4A3192.a
Y41E3.10
Y41E3.11
Y44A6B.2
Y47G6A_245.b
Y48C3A.b
Y49A3A.1
Y49F6B.n
Y4C6A.h
Y50D7_165.b
Y50E8.q
Y51H4A.m
Y51H7_B.5b
Y51H7_C.255c
Y53C12A.1
Y55F3C.c
Y57A10A.bb
Y57A10A.l
Y57G11C.17
Y65B4B_10.a
Y65B4B_13.b
Y67D8A_380.d
Y69A2A_7278.l
Y69A2A_7278.m
Y6B3B.10
Y71H2_389.a
Y77E11A.3443.I
Y7A9C.3
Y94A7B.3
Y9C9A_53.c
ZC302.1
ZC504.4
ZC84.5
ZK1290.1
ZK131.8
ZK154.4
ZK355.d
ZK39.7
ZK593.3
ZK6.7
ZK652.2
ZK675.1
ZK682.2
ZK757.3
ZK909.3
ZK930.1

## Sheet: Lysosome-related Genes
Lysosome-related Genes
Transcript Name
M01B12.5
C34G6.4
R11A5.1
W09G3.1
K02E7.11
F52C6.12
B0286.4
F52C6.2
T02G5.4
C18E9.5
D2089.2
C47D12.7
C14A4.12
M28.6
C47D12.1
W03C9.3
ZK131.8
Y57A10A.bb
Y57A10A.l
R07E5.1
F20H11.2
C06E7.3
H04M03.4
F20D12.2
Y57G11C.17
C02F4.2
K07C6.4
F14H8.1
B0554.6
B0554.7
T21C9.2
F53H8.1
T19D2.2
F22A3.5
F22A3.4
K04E7.2
F14D12.2
F13D11.1
F59F5.2
F28H6.2
F20D1.9
F38E9.4
Y47D9A.e
H05L14.2
T01G9.2a
Y67A6A.1
W09B6.2
ZK1127.7
E04F6.6
W07A12.7
Y51H7_B.5b
Y111B2C.e
Y71H2_389.a
T07A9.9
F56B3.2
F55A8.1
T28C6.6
Y11D7A.9
H02I12.8
R11G11.14
K04A8.10
T19B10.1
Y80D3A.5
T14F9.4
K09C4.5
W01C8.6
T13C5.1
C33D3.1
T27A8.4
T27B1.1
T20F7.6
F19B2.5
ZK909.2
F56F3.4
F14E5.5
ZK1127.2
F55A8.2
C18G1.2
C32E12.4
T02G5.8
