# Supplementary material for: HLH-11 modulates lipid metabolism in response to nutrient availability
Source: Nat Commun. 2020 Nov 24;11:5959. doi: 10.1038/s41467-020-19754-1 (PMC7686365; doi:10.1038/s41467-020-19754-1)
Supplement: Supplementary file 5 — Supplementary Data 2 [file 41467_2020_19754_MOESM5_ESM.xlsx]

## Sheet: Sheet2
Sequence Name	Gene Name	Description	Human homologue	Sublibrary
Y47D3B.7	sbp-1	bHLH transcription factor	SREBP	1
F13B6.1	--	weak similarity to vitamin D receptor	--	1
C32C4.1	--	voltage-dependent potassium channel	KCNAs,KCNS2	1; 2
F20H11.2	nsh-1/let-765	strawberry notch	SBNO1,2	1; 3
F22D6.3	nars-1	asparagine-tRNA ligase	NARS	2
F22B5.9	fars-3	phenylalanine-tRNA ligase	FARSB	2
T20H4.3	pars-1	proline-tRNA ligase	ProRS	2
F10C2.6	dars-2	aminoacyl-tRNA ligase	DARS2	2
B0511.8	mrps-30	small mitochondrial ribosomal protein	MRPS30	2
E02A10.1	mrps-5	small mitochondrial ribosomal protein	MRPS5	2
C14A4.14	mrps-22	small mitochondrial ribosomal protein	MRPS22	--
W09D10.3	mrpl-12	large mitochondrial ribosomal protein	MRPL12	2
T23B12.2	mrpl-4	large mitochondrial ribosomal protein	MRPL4	2
T09B4.9	tin-44	protein import into mitochondrial matrix	TIMM44	2
K07A12.3	asg-1	ATP synthase	ATP5L2, ATP5MG	2
H06H21.10	tat-2	phospholipid-translocating ATPase	ATP8B2, ATP8B4	2
T22D1.10	ruvb-2	ATP-dependent DNA helicase	RUVBL2	2
C27H6.2	ruvb-1	ATP-dependent DNA helicase	RUVBL1	2
F54B3.3	atad-3	ATP binding	ATAD3A, ATAD3B	2
ZK973.10	lpd-5	NADH:ubiquinone oxidoreductase	NDUFS4	--
Y53G8AL.2	--	NADH dehydrogenase	NDUFA9	--
C01A2.3	oxa-1	mitochondrial inner membrane insertase	OXA1L	2
W07E6.1	nol-1	nucleolar protein	NOP2	2
W01B11.3	nol-5	snoRNA binding	NOP58	2
Y48G1A.4	nol-14	nucleoLar protein	NOP14	--
K07C5.4	nol-56	snoRNA binding	NOP56	2
F55F8.3	--	snoRNA binding	PWP2	2
T04A8.6	nifk-1	RNA binding	NIFK	2
K12H4.3	--	RNA binding	BRIX1	2
T01C3.7	fib-1	RNA binding	FBLL1	2
Y110A7A.19	let-630	rRNA binding	PTCD3	--
Y45F10D.7	--	rRNA processing	WDR36	--
F09F7.3	rpc-2	RNA polymerase	POLR3B	2
F14B4.3	rpoa-2	RNA polymerase	POLR1B	2
C07E3.2	pro-2	nucleosome binding	NOC2L	2
K04C2.2	--	DNA binding	MYBBP1A	2
K02F2.3	teg-4	nucleic acid binding	SF3B3	2
H06H21.3	eif-1.A	translation initiation factor	EIF1AX, EIF1AY	2
D2085.3	eif-2Bepsilon	translation initiation factor	EIF2B5	2
C15C7.5	--	--	--	1
D2030.3	--	--	--	2
R02F2.7	--	--	--	2
D1007.1	ceh-17	DNA binding	--	TF
T15H9.3	hlh-6	bHLH transcription factor	ASCL3	TF
F52B5.5	cep-1	DNA binding	P53	TF
C09G12.1	ceh-53	DNA binding		TF
F58A4.7	hlh-11	bHLH transcription factor	TFAP4	TF
F23B12.7	--	DNA binding	CEBPZ	TF
B0285.1	cdk-12	cyclin-dependent kinase	CDK12	Kinase
M01B12.5	riok-1	protein serine/threonine kinase	RIOK1	Kinase
C35D10.4	coq-8	CoQ/ubiquinone biosynthesis	ADCK3, ADCK4	Kinase
W04G5.6	kin-23	protein tyrosine kinase	FGFR4	Kinase
C47E12.4	pyp-1	inorganic diphosphatase	PPA1, PPA2	Phosphatase
F20B6.3	mrp-6	ATP binding	ABCC4	Phosphatase
F08B1.1	vhp-1	dual-specificity phosphatase	DUSP8	Phosphatase
C06A1.1	cdc-48.1	ATPase	VCP	Phosphatase
C41C4.8	cdc-48.2	ATPase	VCP	Phosphatase
1 Nile-Red-Reduced RNAi Clones (Kaveh Ashrafi et al., Nature, 2003)
2 Feeding-Regulated RNAi Clones (John Wang et al., Development, 2003)
3 79-Lysosome-Related RNAi Clones (Alexander A. Soukas et al., Plos Genetics, 2013)
