# Supplementary material for: HLH-11 modulates lipid metabolism in response to nutrient availability
Source: Nat Commun. 2020 Nov 24;11:5959. doi: 10.1038/s41467-020-19754-1 (PMC7686365; doi:10.1038/s41467-020-19754-1)
Supplement: Supplementary file 6 — Supplementary Data 3 [file 41467_2020_19754_MOESM6_ESM.xlsx]

## Sheet: HLH-11 KO_up
gene	control 1	control 2	case KO1	case KO2	case OE1	case OE2	q-value
WBGene00000003	6.8152	6.47337	16.7848	14.4776	6.47842	7.90135	9.99856e-06
WBGene00000006	4.33332	3.35185	7.77231	6.89836	4.0371	5.31644	0.034767
WBGene00000019	1.11505	0.882791	4.1927	3.47702	0.841238	1.45332	7.26234e-09
WBGene00000022	9.52833	9.06154	14.273	15.3207	12.7831	13.2199	0.000129031
WBGene00000023	1.10582	0.627175	2.73553	3.28896	0.95233	0.898796	3.0243e-06
WBGene00000024	2.87418	1.42219	24.1935	19.2203	2.79642	4.42079	2.84873e-19
WBGene00000029	3.23966	2.31764	32.0926	23.3731	1.91602	4.60942	3.42447e-19
WBGene00000030	3.13145	2.47919	27.5177	24.1545	2.18462	3.50839	1.41626e-24
WBGene00000031	5.19835	2.89438	44.4407	37.023	4.35645	7.58833	8.43677e-42
WBGene00000033	2.37951	1.80776	22.7748	17.777	2.01674	3.63537	5.89343e-25
WBGene00000034	5.57946	1.89991	46.651	38.6425	4.68463	6.34373	1.77783e-07
WBGene00000039	3.7558	2.43186	18.7422	14.0095	2.51836	3.74158	1.06861e-23
WBGene00000063	196.78	192.46	288.894	295.072	198.792	233.152	0.000232368
WBGene00000065	529.403	422.055	620.39	654.275	488.298	546.442	0.00195352
WBGene00000066	815.452	770.564	1295.32	1216.34	810.706	954.524	5.58434e-12
WBGene00000067	595.877	613.286	766.94	774.149	465.356	521.107	0.0284141
WBGene00000082	1.00197	0.402931	5.05926	4.25556	0.675411	0.910203	1.10518e-13
WBGene00000100	16.6675	15.7257	27.1711	24.5606	16.0789	16.8018	3.51145e-05
WBGene00000110	65.864	65.8101	84.4933	89.2316	66.7566	70.5682	0.0445956
WBGene00000138	7.32944	5.54111	17.7638	17.9433	6.1034	6.65814	7.16945e-10
WBGene00000149	54.0178	55.9006	88.3081	80.903	55.973	61.151	7.80107e-06
WBGene00000150	20.712	19.602	30.006	28.337	19.731	21.4361	0.0375778
WBGene00000170	36.5989	34.6361	64.813	57.2797	33.7757	42.9211	9.91641e-05
WBGene00000190	2.22707	1.78099	5.92103	4.96429	1.38676	2.69745	0.0432485
WBGene00000216	713.637	735.874	1163.74	1123.82	504.658	571.232	3.37196e-10
WBGene00000217	211.876	195.947	372.639	371.211	124.129	136.789	2.13989e-18
WBGene00000218	449.203	466.587	632.461	654.588	332.991	403.609	0.000137774
WBGene00000228	52.3409	44.7908	73.5539	69.2108	50.2166	57.9963	0.000261716
WBGene00000251	2.7688	1.17723	31.1559	17.2908	2.86231	4.13611	5.53935e-08
WBGene00000252	9.11748	3.98943	76.0852	40.9942	5.50082	10.4281	8.8647e-06
WBGene00000253	4.33653	3.84068	6.85264	7.41421	4.04125	4.98447	0.00148835
WBGene00000255	0.902928	0.297856	7.07315	5.5349	1.63206	1.23034	0.000229942
WBGene00000256	93.2146	56.9975	559.432	418.695	87.4669	124.503	3.40347e-11
WBGene00000266	16.191	15.4387	29.4828	26.9309	14.0195	14.3751	0.000537981
WBGene00000273	124.748	116.582	192.664	187.193	109.831	118.64	5.12796e-08
WBGene00000294	17.916	17.3817	27.6374	26.598	15.6411	18.8624	0.000513647
WBGene00000370	62.724	55.3837	92.0767	87.5341	57.2938	57.5621	0.023496
WBGene00000373	7.23379	5.51408	12.1731	11.5273	5.03377	5.36695	0.0198699
WBGene00000389	1.80667	0.939118	5.35227	3.58671	0.749989	1.88986	0.0183475
WBGene00000397	0.502906	0.429382	1.29773	0.974704	0.607883	0.456845	0.0474566
WBGene00000399	0.168006	0.249396	1.82936	0.603437	0.251729	0.362468	0.00332994
WBGene00000401	0.13706	0.391846	1.37429	1.05021	0.469397	0.581029	0.0429893
WBGene00000402	0.374418	0.112284	3.31699	1.19322	0.427431	0.456076	0.00590958
WBGene00000441	6.26601	4.81705	10.13	9.9157	6.42752	6.86352	0.0048598
WBGene00000493	0.456191	0.311353	1.99136	0.904016	0.628531	0.700207	0.0251555
WBGene00000497	0.979865	0.910682	2.88345	2.07617	0.83652	1.05266	0.000264238
WBGene00000516	6.18931	6.06896	15.5862	14.4886	6.15813	6.70565	0.00214555
WBGene00000522	12.2873	10.9327	28.611	28.7633	9.39423	16.3332	1.80106e-06
WBGene00000544	1.60141	1.32386	4.49799	4.36867	1.1894	1.71765	0.000702755
WBGene00000546	6.18997	4.20139	11.47	12.2841	5.10916	5.23872	0.00022325
WBGene00000554	29.3477	31.375	51.3914	51.6996	27.5718	30.8692	0.00109309
WBGene00000558	3.14476	2.81576	11.4023	7.87438	4.23109	4.48914	0.0383632
WBGene00000594	4.86665	3.30617	35.934	24.1464	6.76587	7.09097	2.1565e-20
WBGene00000596	26.7491	20.1944	113.068	123.958	14.2948	28.8655	1.4295e-46
WBGene00000599	37.4488	24.2989	254.725	205.914	31.8868	51.1795	9.90898e-19
WBGene00000601	82.33	53.3118	364.722	429.522	57.5816	100.296	5.97826e-17
WBGene00000602	49.4856	25.4957	266.757	308.698	43.1255	63.6436	3.50764e-11
WBGene00000603	41.5103	17.0744	316.449	222.256	30.178	46.7475	5.84088e-06
WBGene00000606	23.6671	10.7973	225.844	142.908	15.7127	24.4347	1.23277e-06
WBGene00000610	0.9729	0.256751	4.45083	3.0751	0.388728	0.707034	0.00342984
WBGene00000611	12.2546	8.49401	28.6273	25.2105	10.6692	12.9081	2.12341e-06
WBGene00000615	61.5755	24.3683	601.881	376.281	43.9125	77.8705	1.03636e-05
WBGene00000616	140.697	91.3012	737.352	807.309	82.4743	133.95	3.40134e-19
WBGene00000618	1.13474	1.40923	5.64719	6.52117	0.838207	0.727632	3.56998e-05
WBGene00000623	0.0888916	0	1.83833	1.89012	0.101478	0.363375	0.000477178
WBGene00000625	17.3727	7.57471	172.933	110.661	12.9342	24.4728	7.65916e-07
WBGene00000626	38.7078	14.3837	354.535	232.946	28.1147	48.274	1.54183e-05
WBGene00000634	1.98003	1.05751	16.013	12.6251	2.04511	2.39824	1.32216e-13
WBGene00000636	28.1228	11.6236	227.662	179.585	20.9152	31.7835	1.57109e-07
WBGene00000637	1.5164	0.625282	4.81091	5.55547	0.811454	1.20532	0.00228343
WBGene00000638	28.2362	19.0105	124.048	141.389	16.2271	35.1047	2.78244e-46
WBGene00000639	28.5083	10.0114	243.671	155.198	15.2218	34.7002	9.53995e-05
WBGene00000641	11.7605	5.68789	161.673	132.801	8.98606	11.2792	2.47996e-14
WBGene00000644	1.83963	0.937866	4.24466	3.89243	1.38416	2.16489	0.0314496
WBGene00000645	0.541376	0.306151	2.71418	2.35562	0.309014	0.456663	0.00950898
WBGene00000646	0.425201	0.172633	2.58268	2.33078	0.672099	0.564529	0.00382133
WBGene00000647	76.8456	31.6744	668.012	447.127	55.7262	87.2243	5.27694e-06
WBGene00000649	111.654	46.3069	1026.65	686.892	81.249	140.671	2.6706e-06
WBGene00000652	9.67387	8.30949	17.1294	15.1228	11.013	11.1978	0.00642668
WBGene00000653	90.3457	38.3753	767.624	557.889	70.2955	106.166	8.65843e-07
WBGene00000655	3.55616	1.54178	32.6011	16.6412	2.02983	3.96883	9.44418e-05
WBGene00000657	1802.69	1615.38	2260.32	2507.53	1243.2	1379.21	0.000100899
WBGene00000663	58.5949	24.8044	451.078	362.189	56.4071	67.1327	4.74654e-07
WBGene00000664	3.31553	1.63242	17.8008	11.7166	1.4688	5.03475	7.42999e-08
WBGene00000665	7.46154	3.90613	44.829	33.9779	6.29592	6.48344	1.55795e-23
WBGene00000666	21.9972	9.09757	158.899	152.29	23.559	27.9499	5.74959e-07
WBGene00000667	282.313	209.087	456.706	601.743	292.485	341.031	1.22413e-24
WBGene00000669	268.226	176.278	239.279	273.993	276.512	324.035	1.52674e-08
WBGene00000670	25.8271	25.9298	270.66	297.393	1.87356	1.02007	2.95315e-183
WBGene00000672	42.694	16.6711	360.827	248.597	33.7424	50.7522	8.98243e-06
WBGene00000678	43.2662	17.9742	331.063	227.708	34.4971	50.5398	3.96885e-06
WBGene00000681	49.2396	22.6019	443.936	327.226	40.3341	58.4723	1.58957e-08
WBGene00000683	18.9873	7.15122	178.017	110.706	14.4647	23.4956	3.15952e-05
WBGene00000684	4.62729	1.65982	30.3499	19.0018	4.15416	5.75427	0.000156792
WBGene00000685	5.08169	2.50722	37.2185	26.8165	4.48963	5.94092	1.05861e-06
WBGene00000687	5.49372	2.8659	43.9295	37.8368	6.70912	7.77597	3.85766e-31
WBGene00000689	3.08565	0.982787	22.8936	17.7326	1.4576	3.06078	3.0046e-05
WBGene00000691	5.49305	2.98827	20.6545	16.3376	3.19041	3.064	4.50902e-08
WBGene00000692	28.4422	28.3927	56.6767	60.9475	32.5754	41.9643	3.36178e-07
WBGene00000694	26.5009	8.51868	193.465	158.575	17.4201	22.1872	0.000220088
WBGene00000699	139.313	75.6929	1042.62	832.767	93.3307	151.177	3.62322e-11
WBGene00000702	0.406418	0.178758	2.67431	1.55707	0.231981	0.338428	0.00673703
WBGene00000703	1913.46	1743.88	2324.75	2474.14	1422.8	1531.55	0.00268627
WBGene00000704	23.8665	10.6443	221.061	187.959	17.4372	34.0384	3.68758e-10
WBGene00000705	0.475349	0.43906	3.15768	2.89565	0.434122	0.734079	0.00368393
WBGene00000707	165.748	95.3532	821.1	784.409	102.416	159.613	3.81836e-11
WBGene00000710	6.01232	3.69864	79.0226	69.1968	3.6173	4.57597	4.58799e-66
WBGene00000711	74.0677	32.385	708.251	469.366	59.761	94.1354	7.74661e-07
WBGene00000712	2183.13	1954.31	2591.38	2898.66	1555.58	1595.89	0.00193694
WBGene00000717	35.101	21.8257	208.1	174.528	22.8349	28.0423	5.19834e-20
WBGene00000718	39.7714	17.9851	387.122	328.634	32.7456	44.3986	1.65968e-11
WBGene00000719	41.6711	22.7549	262.372	283.498	28.6655	55.7388	3.96092e-13
WBGene00000720	193.537	140.136	517.581	609.597	139.367	195.534	2.34814e-11
WBGene00000723	18.976	14.2197	69.3553	67.9083	5.66978	9.87461	8.57663e-25
WBGene00000725	1.48778	0.523505	14.7936	14.25	1.81166	1.08121	2.31785e-14
WBGene00000727	16.4581	8.42075	93.1573	79.1399	10.0789	13.7302	1.19486e-09
WBGene00000728	45.0258	34.0155	141.054	125.624	35.7473	52.9958	1.26818e-26
WBGene00000729	8.86607	2.15506	103.638	79.2702	6.92518	8.5627	0.000289421
WBGene00000730	13.798	5.30746	154.242	104.634	11.8573	13.968	1.10523e-06
WBGene00000732	645.195	520.708	1149.56	1141.65	500.187	595.806	3.11841e-15
WBGene00000734	71.7838	35.682	590.793	528.319	61.0677	89.4168	6.16602e-11
WBGene00000735	54.3618	27.7991	508.547	429.822	42.8529	61.6368	2.4683e-12
WBGene00000739	56.7361	45.3632	180.697	178.296	41.3227	61.7347	5.36906e-39
WBGene00000740	77.0905	55.2366	325.063	275.418	53.9342	64.3569	4.47497e-14
WBGene00000741	26.7718	13.4035	114.528	97.8639	19.997	24.8939	1.90301e-05
WBGene00000742	10.6985	7.5581	69.8345	54.9532	12.2673	14.8789	3.38895e-29
WBGene00000743	11.6255	3.7604	77.1645	66.2899	6.60997	10.7251	0.000214602
WBGene00000745	0.673877	0.233997	3.06729	3.01659	0.3644	0.289969	0.000498803
WBGene00000746	1.80182	0.702451	15.9624	9.69581	0.794727	2.34359	4.76914e-13
WBGene00000747	0.742512	0.746479	5.80544	4.30772	1.04946	1.09206	6.0331e-06
WBGene00000748	39.4773	17.4735	374.229	250.819	30.2917	47.1647	3.22956e-07
WBGene00000749	1.23502	1.18007	5.55124	2.79003	1.21542	2.66936	0.0156837
WBGene00000753	45.304	28.1753	293.328	252.698	15.9092	21.6716	7.7512e-18
WBGene00000755	1.78389	0.809139	17.3979	11.7254	1.33643	1.77242	1.1143e-11
WBGene00000759	3.97245	2.70027	9.60586	10.054	3.80199	6.08725	0.000130456
WBGene00000761	23.9833	21.1104	36.2412	41.4326	22.855	22.96	3.54566e-05
WBGene00000768	9.20199	6.63975	15.8549	13.013	6.40931	8.25337	0.0089472
WBGene00000771	2.57633	1.78226	9.12297	9.08466	2.91255	4.22628	1.4728e-08
WBGene00000778	3.26479	2.00011	8.37883	4.95856	2.57343	2.75392	0.0238621
WBGene00000779	331.117	309.427	435.512	443.236	278.654	313.641	0.000318118
WBGene00000780	75.0421	76.4764	121.572	111.117	90.7708	106.097	0.00475775
WBGene00000781	170.085	170.297	245.47	220.008	187.985	162.929	0.00361087
WBGene00000783	8.68775	7.05797	15.7997	20.284	8.47877	10.5846	0.000104591
WBGene00000784	241.971	237.498	463.87	434.194	243.811	236.527	1.10519e-17
WBGene00000789	60.4238	45.2615	95.8703	92.1606	43.3086	50.5219	4.87574e-07
WBGene00000802	866.784	853.02	1160.44	1009.95	711.417	749.78	0.0471321
WBGene00000822	88.8385	76.164	118.586	116.653	95.9048	101.515	0.0007912
WBGene00000878	51.3062	49.6579	88.993	87.3651	40.1031	51.649	0.000154215
WBGene00000882	20.2087	20.0417	49.5287	30.8463	16.9719	25.7828	0.00226203
WBGene00000893	0.613928	0.453648	5.87883	3.27411	0.616751	1.09309	1.36152e-07
WBGene00000902	0.6089	0.288418	1.50679	1.23819	0.445585	0.524765	0.0498254
WBGene00000928	7.42267	4.19755	86.4832	38.9134	7.43604	15.0681	2.272e-05
WBGene00000930	4.48153	2.0697	41.5659	24.1449	3.45334	4.27462	2.44061e-06
WBGene00000932	1.61877	0.657226	9.5203	7.15598	2.13227	2.1492	0.0132804
WBGene00000942	23.6525	23.1004	43.3018	38.5969	26.2327	30.2496	1.51522e-07
WBGene00000950	0.586798	0.633508	2.76361	2.63647	1.01497	1.13072	2.85188e-05
WBGene00000951	1.68913	1.56018	3.87127	3.38362	0.90905	1.77554	0.0306655
WBGene00000955	1.35523	1.06177	3.29104	2.92059	1.01529	0.923326	0.0472227
WBGene00000959	10.6269	7.63268	15.5865	13.8817	8.49635	10.6976	0.0264444
WBGene00000961	12.4302	11.6981	20.4873	19.509	13.4311	13.389	0.00137826
WBGene00000963	9.98646	7.90635	14.3048	17.7418	8.56661	8.2683	0.0085618
WBGene00000998	1.17606	1.17033	2.22621	2.24933	1.24264	1.54444	2.20811e-08
WBGene00001000	118.321	103.783	210.506	187.196	104.328	134.233	1.66542e-13
WBGene00001006	7.67166	7.92849	13.5712	10.3104	8.75788	8.7664	0.0226563
WBGene00001008	15.6464	15.2227	29.8392	26.4858	14.9294	16.7066	2.07226e-06
WBGene00001054	1.79168	1.55222	3.67469	3.45296	1.59084	1.69334	0.0184316
WBGene00001055	6.53344	6.21181	8.86188	11.6034	5.55812	6.5692	0.0362399
WBGene00001059	1.15986	0.850248	4.49965	2.772	1.17696	1.40484	0.000865235
WBGene00001064	2.10485	1.04721	18.2509	8.09057	3.07252	3.6674	0.00051375
WBGene00001065	0.998232	1.00356	21.3292	6.55618	1.95355	3.45449	0.00038908
WBGene00001066	87.1655	34.4565	752.488	500.661	62.1267	97.3365	1.17098e-05
WBGene00001067	70.0892	28.109	642.915	431.208	53.7114	86.9657	4.17537e-06
WBGene00001069	2.30309	1.93865	22.6949	8.67151	1.35992	3.6793	8.07978e-09
WBGene00001070	2.5442	2.36104	18.9227	9.73667	3.2236	3.47947	9.69868e-13
WBGene00001071	2.91215	2.03433	16.2103	6.59581	1.80891	3.15117	2.97549e-05
WBGene00001072	2.88438	2.69291	13.1989	5.78597	2.51618	3.63368	0.000113346
WBGene00001074	82.529	33.4551	721.277	482.407	65.4295	105.482	4.77615e-06
WBGene00001077	16.8641	11.6997	48.1262	33.2279	15.254	17.5306	1.63392e-10
WBGene00001079	0.395599	0.521998	2.39653	2.15977	0.150537	0.688786	0.00762399
WBGene00001089	10.5378	9.55077	16.8099	13.2435	10.6628	12.1109	0.0317894
WBGene00001091	9.20907	8.75764	15.2663	14.0675	9.07861	10.071	0.00180628
WBGene00001099	35.0709	35.9904	49.9198	49.0841	17.7063	24.1058	0.00794459
WBGene00001113	4.50574	3.73091	17.7881	13.6912	5.83092	9.39581	1.03986e-16
WBGene00001123	1.03732	0.787034	3.77042	2.41432	1.30261	1.53126	0.00790008
WBGene00001131	4.69544	3.9953	6.77355	5.99956	4.93463	5.32615	0.0133063
WBGene00001132	23.3077	22.5756	35.7117	34.7458	30.4435	34.952	2.2759e-06
WBGene00001149	131.003	124.212	164.725	166.496	94.0304	108.88	0.0189875
WBGene00001158	0.502942	0.331819	2.80166	4.91354	0.988819	1.37063	2.34119e-07
WBGene00001167	1157.36	1243.2	1572.2	1562.86	1157.16	1112.76	0.00851209
WBGene00001169	288.065	281.633	471.576	434.037	234.489	261.833	5.9643e-10
WBGene00001187	4.03788	3.84286	6.48932	5.53038	4.11973	5.02919	0.0392393
WBGene00001208	14.488	12.1628	22.5258	23.5206	11.7815	13.3814	0.000637769
WBGene00001242	2.54	0.820789	10.9151	7.20908	2.07116	3.43749	0.000413394
WBGene00001245	1.77382	0.780191	7.22556	3.96426	1.34998	1.34279	0.000348859
WBGene00001246	5.51225	3.79486	18.1434	15.8114	4.26811	7.7941	2.24029e-06
WBGene00001263	66.0382	64.1691	133.372	125.869	71.9041	78.8719	1.68508e-25
WBGene00001328	13.4696	12.4671	23.3168	22.3138	14.7814	16.8994	1.38715e-11
WBGene00001345	8.19094	7.4619	16.4006	14.5733	8.88749	9.14541	0.00448224
WBGene00001385	555.742	525.224	934.854	877.319	603.535	701.823	1.18999e-12
WBGene00001410	2.54687	2.48739	8.31976	7.23753	2.88458	3.93494	2.16054e-05
WBGene00001414	0.836626	0.648805	3.1826	2.78354	0.812658	0.706666	7.26234e-09
WBGene00001424	2.32439	3.06705	9.26019	6.29726	3.12733	2.94101	0.013089
WBGene00001428	31.724	21.659	78.5349	55.2681	31.2909	32.0205	1.1728e-07
WBGene00001429	2.97259	0.965505	22.6985	14.7176	2.34933	3.03268	0.000276089
WBGene00001439	1.85189	2.21628	4.85814	4.356	2.44187	2.42561	2.05636e-05
WBGene00001441	28.3425	28.4692	46.2791	41.7061	21.9155	26.2143	0.00166858
WBGene00001453	20.977	17.2884	34.6306	30.7425	18.1347	18.254	0.0208916
WBGene00001476	3.84726	2.93108	8.15155	7.60672	4.81027	3.95255	0.000654596
WBGene00001479	18.5678	16.1522	37.5519	32.9867	18.0566	19.5951	5.2053e-08
WBGene00001487	2.74009	1.84625	7.16098	7.16982	2.09646	3.46888	0.000335747
WBGene00001489	9.03299	9.03247	16.6287	15.2488	6.79408	7.28679	0.00283543
WBGene00001506	0.257436	0.056615	1.61331	0.887663	0.195924	0.272834	0.00300541
WBGene00001515	1.89113	1.47163	3.73777	3.0932	1.41159	1.91615	0.0267477
WBGene00001520	78.0463	73.4969	99.9994	99.0577	58.5475	66.1114	0.0320339
WBGene00001523	6.31681	6.59273	12.5693	11.075	7.4149	5.38163	0.0131469
WBGene00001538	12.0832	10.8933	19.27	15.7482	9.73579	11.8933	0.00167127
WBGene00001559	6.52379	5.46244	12.2419	10.9287	4.90521	5.46459	3.01803e-05
WBGene00001560	18.2008	19.2576	28.1281	25.9107	18.4198	21.5939	0.00150281
WBGene00001564	32.0058	27.3126	78.5783	73.429	25.847	29.4146	8.39929e-30
WBGene00001570	3.48279	2.49475	7.44168	5.71857	3.67299	3.48018	0.00444918
WBGene00001572	9.75375	9.36013	17.7819	18.4174	8.9295	9.57959	0.00036713
WBGene00001577	2.05078	1.95436	4.39823	3.87611	1.84691	1.94575	0.0269541
WBGene00001591	4.98146	4.07455	11.5744	9.34162	5.15468	6.48348	0.00212621
WBGene00001603	15.6379	12.7973	40.4723	40.7432	12.3591	19.4986	1.57391e-12
WBGene00001605	0.332356	0.657822	4.2698	3.53348	0.426841	0.868007	6.34357e-05
WBGene00001623	0.981565	1.09068	4.14405	4.60177	1.29747	1.43135	0.000246318
WBGene00001627	4.32298	3.59805	9.0305	10.447	4.17583	6.24298	0.000555147
WBGene00001633	14.3199	13.5343	43.8268	26.4488	16.6135	15.3377	1.25301e-06
WBGene00001650	4.98899	4.72204	7.22778	7.24157	4.09285	4.51409	0.0488999
WBGene00001687	1.1475	0.807543	2.90845	2.3154	0.582212	0.880251	0.040898
WBGene00001690	0.57776	0.524123	2.74573	2.01984	0.714528	0.820067	7.54926e-06
WBGene00001691	0.266873	0.144999	2.30208	1.60584	0.197132	0.527641	3.25397e-07
WBGene00001694	224.737	175.383	330.218	294.558	238.553	258.196	0.000200567
WBGene00001695	5.54734	2.17891	45.7273	37.1582	6.50951	7.64092	3.25417e-06
WBGene00001700	0.105203	0.158648	0.696968	0.518216	0.120099	0.10922	0.0458726
WBGene00001703	20.3927	11.5864	109.275	93.534	18.1858	21.2274	5.56838e-11
WBGene00001713	42.2133	30.0492	82.9834	77.8848	40.2642	48.741	7.37746e-09
WBGene00001714	4.76652	1.5009	42.0911	21.7894	2.28786	4.28075	0.000318118
WBGene00001716	3.7836	1.56331	44.5964	22.8858	3.22858	5.06879	9.33083e-06
WBGene00001724	3.97275	1.35571	25.1542	16.5326	2.5022	4.16888	7.37362e-09
WBGene00001725	38.5465	17.1828	368.778	271.012	34.4789	46.0254	2.84118e-08
WBGene00001730	5.11424	2.51937	48.0326	50.9438	4.67069	10.8403	1.69609e-34
WBGene00001731	1.12451	0.2473	6.81221	4.09281	1.60465	1.10664	0.00392685
WBGene00001736	3.21387	1.50478	18.5816	17.6354	2.95881	3.48458	2.14492e-07
WBGene00001745	6.2695	6.04648	12.2178	9.88722	6.01585	7.30358	0.00618061
WBGene00001767	1.30925	1.63664	9.06852	8.7912	0.314657	0.625964	8.0013e-05
WBGene00001814	24.5861	23.941	35.8563	33.5293	19.2793	21.1605	0.0107658
WBGene00001819	34.3103	30.78	43.8888	43.0883	24.0896	28.3286	0.0328671
WBGene00001839	1.32295	1.06921	3.95882	3.82038	1.20821	1.27689	8.2383e-05
WBGene00001854	4.95813	3.30559	11.1205	8.63803	9.05624	10.7622	0.0222418
WBGene00001863	4.91598	4.82588	9.04466	8.68655	6.55011	7.17564	5.66507e-09
WBGene00001898	11.0749	8.6474	22.4769	17.8674	14.3828	20.1672	0.0392766
WBGene00001944	5.65723	3.5831	21.6973	20.417	5.94158	8.32532	1.9307e-05
WBGene00001945	30.3427	27.679	47.9263	45.9066	35.8759	42.3298	0.0149611
WBGene00001984	1.34934	0.712188	9.13261	5.70725	1.66362	1.27478	8.11483e-05
WBGene00002023	69.8912	68.8527	99.3591	90.6843	60.4223	73.9583	0.0266876
WBGene00002038	20.8528	19.5471	28.717	26.6675	18.5205	21.9305	0.0323501
WBGene00002039	3.13169	3.12484	5.14976	4.58856	2.39325	2.90364	0.0129049
WBGene00002040	3.24144	3.35147	5.40686	5.16208	3.3506	4.19709	0.0299966
WBGene00002045	367.889	360.478	533.083	436.983	515.579	515.107	0.0273117
WBGene00002048	12.9863	11.8128	18.6051	16.9188	9.04851	11.813	0.0473646
WBGene00002052	12.1344	10.5658	22.2933	21.2167	12.7002	13.6718	2.00091e-05
WBGene00002053	67.7786	62.1297	94.8095	88.5373	67.1242	77.7896	0.00145177
WBGene00002054	95.8042	93.4715	158.267	154.248	84.7356	102.921	1.90059e-09
WBGene00002056	51.9619	52.6973	77.8814	84.5731	45.1045	52.9378	7.15781e-07
WBGene00002057	6.12899	7.03622	11.7308	10.91	5.40546	6.77362	0.00725745
WBGene00002058	19.8418	16.7625	27.6745	25.7604	21.0628	21.7887	0.0341808
WBGene00002065	327.311	328.731	495.046	464.5	295.401	302.855	1.8701e-05
WBGene00002067	10.3822	9.81206	22.2662	20.4185	9.17785	11.108	5.1985e-08
WBGene00002110	2.41177	1.32598	7.5571	6.699	1.14719	3.3776	0.00126259
WBGene00002120	2.50598	3.54286	17.2751	15.9444	2.65645	2.43906	4.10309e-06
WBGene00002134	36.7351	34.2159	55.1637	53.7272	32.5044	37.2388	0.00227961
WBGene00002137	34.6182	25.7526	47.6214	47.5078	26.5159	33.335	0.00837494
WBGene00002140	0.902372	0.260464	4.06456	2.6253	0.869179	1.1015	0.00268853
WBGene00002174	9.33427	8.65143	14.3105	14.7918	6.67152	7.73382	0.000259924
WBGene00002179	11.7181	9.16498	16.592	15.3899	11.0696	13.7651	0.0164562
WBGene00002186	4.6773	3.75804	14.8881	12.5083	3.70068	5.25854	1.54241e-12
WBGene00002188	0.338876	0.248417	2.83158	2.46678	0.988635	1.84703	0.00039766
WBGene00002189	13.2493	12.0593	23.2936	21.1846	11.6572	11.8039	1.67523e-06
WBGene00002190	43.1853	42.4595	62.6651	59.5777	41.2519	45.7519	0.00454988
WBGene00002193	2.67327	2.38724	8.1565	7.91417	2.49691	3.48319	4.71257e-06
WBGene00002198	7.45804	5.12646	13.5215	14.074	7.40522	6.86949	0.000825607
WBGene00002203	16.373	15.8067	24.9894	22.9395	15.5918	16.7372	0.0234015
WBGene00002204	1.17928	0.555742	4.04712	3.93719	1.02572	1.40286	0.000158173
WBGene00002206	1.39112	0.991226	4.28924	4.73277	0.69876	1.69337	0.000205449
WBGene00002208	2.22343	1.46692	5.74775	4.55205	1.07082	2.58786	0.0115472
WBGene00002212	1.36044	1.18215	5.157	3.20356	1.13639	1.35641	0.00627637
WBGene00002217	7.42989	7.59914	10.8274	10.7154	7.40643	7.57288	0.0292778
WBGene00002227	1.79165	1.28222	7.26964	5.4448	2.46132	2.64821	9.23799e-05
WBGene00002232	8.76172	7.38302	12.9661	14.5783	10.0434	10.852	0.0225578
WBGene00002247	26.7272	24.4517	37.8006	34.2275	32.4483	34.8495	0.00184079
WBGene00002250	173.971	178.945	235.025	216.31	151.638	151.754	0.0435043
WBGene00002259	34.1915	35.4649	72.2343	71.0005	19.1139	18.3317	1.19948e-05
WBGene00002264	356.958	339.651	474.899	446.511	324.569	353.846	0.00841701
WBGene00002265	70.6952	63.1876	97.7349	98.5219	49.3826	57.5552	1.00653e-05
WBGene00002266	22.082	17.668	46.0106	42.5482	20.8412	21.9504	8.98021e-10
WBGene00002272	169.15	178.666	326.772	309.924	78.8453	95.8764	1.64645e-11
WBGene00002273	232.6	224.466	322.706	327.442	150.618	180.288	0.000307426
WBGene00002274	8.2546	6.70279	13.4411	14.4746	7.28901	8.71627	0.0089833
WBGene00002280	101.327	98.2355	219.712	198.896	100.436	108.967	5.32131e-31
WBGene00002282	0.497482	0.340373	3.62571	1.3977	0.483783	0.569081	0.000730861
WBGene00002497	7.40985	5.37631	11.2113	11.5007	7.39893	7.9879	0.00613556
WBGene00002977	7.75932	7.40133	12.1469	11.7299	8.50221	8.69049	0.0178951
WBGene00002978	505.283	481.423	838.788	804.546	461.466	546.923	1.42734e-14
WBGene00002981	91.6911	89.1334	118.499	123.497	85.5326	92.7827	0.0368977
WBGene00002983	0.375924	0.258352	4.31908	2.88049	0.464913	0.690101	1.47207e-19
WBGene00003057	7.23096	2.50801	64.063	36.3309	6.41514	10.5474	0.000352281
WBGene00003071	4.60697	4.09784	7.79269	6.30111	3.67686	4.2218	0.000328705
WBGene00003075	0.444171	0.0976814	5.38154	3.10563	0.211275	0.437113	7.76445e-07
WBGene00003089	1.37489	1.36064	6.66624	3.90903	1.79673	1.4626	3.52907e-06
WBGene00003090	300.482	251.254	361.362	351.786	270.584	313.384	0.0322888
WBGene00003091	70.7191	49.4712	109.274	110.466	57.6335	83.5235	8.53904e-06
WBGene00003093	456.147	389.43	768.774	805.588	619.648	693.279	5.91984e-17
WBGene00003096	45.9738	48.4379	90.89	84.0386	53.3408	84.7545	1.87736e-06
WBGene00003097	173.748	168.429	229.561	216.185	146.994	164.56	0.0413109
WBGene00003104	1.95474	0.694427	16.0664	11.1039	0.987013	3.07333	8.58054e-13
WBGene00003151	23.49	22.7526	31.4735	30.3096	22.49	23.1207	0.0246236
WBGene00003163	30.927	34.7724	56.9439	49.8818	28.8339	33.6707	0.00129024
WBGene00003182	6.72535	6.26708	10.8582	12.4027	6.94019	7.97326	0.0166941
WBGene00003242	29.8749	30.2459	76.186	71.9068	34.167	41.5338	2.98062e-37
WBGene00003369	492.201	456.322	708.064	690.462	503.095	591.384	3.26828e-07
WBGene00003371	322.658	298.096	485.157	462.791	323.689	354.813	5.19935e-09
WBGene00003372	180.845	166.767	235.552	239.191	173.416	207.313	0.0141207
WBGene00003375	129.093	101.075	190.732	205.268	97.1085	129.54	7.49468e-06
WBGene00003388	4.30493	3.66071	19.8241	15.1737	3.31271	4.31619	3.65391e-11
WBGene00003400	7.57589	7.46959	15.9971	15.6613	7.39931	8.26797	1.04923e-08
WBGene00003404	2.77633	2.49201	6.52014	5.9206	2.61429	2.98947	3.10716e-09
WBGene00003424	83.3889	72.292	157.659	147.007	48.9776	45.3776	7.69367e-07
WBGene00003425	79.3994	56.7031	140.938	139.437	23.6246	52.4649	1.53087e-06
WBGene00003426	140.178	115.902	270.455	265.53	108.057	128.888	2.47879e-13
WBGene00003429	161.337	125.653	271.615	268.552	80.9197	104.717	9.32952e-09
WBGene00003431	163.969	130.656	258.453	284.178	97.5727	115.74	2.33095e-07
WBGene00003434	60.341	51.6036	105.461	106.471	54.5665	37.4101	4.48715e-05
WBGene00003435	196.864	157.26	365.803	367.207	121.237	150.606	2.2484e-13
WBGene00003437	2.02535	1.00218	6.98092	10.3299	1.44507	2.29981	0.00877454
WBGene00003438	141.886	107.231	224.052	229.6	63.3462	81.1936	3.26807e-07
WBGene00003442	120.076	86.3033	181.147	188.965	47.7727	55.8934	3.10248e-05
WBGene00003443	148.628	119.484	242.721	245.021	77.3303	86.9634	3.26807e-07
WBGene00003444	147.968	110.808	261.869	262.992	84.1135	118.645	2.86263e-09
WBGene00003446	94.6842	78.7339	198.5	189.112	67.5056	86.8235	2.43352e-12
WBGene00003448	95.7583	83.4864	175.067	184.741	67.6504	98.1914	1.88519e-08
WBGene00003449	76.5227	64.8601	130.665	129.135	32.0653	50.8679	7.13995e-06
WBGene00003450	208.976	179.401	434.605	430.141	166.018	209.78	3.42447e-19
WBGene00003452	215.381	193.567	386.077	383.543	142.741	193.468	2.15156e-11
WBGene00003457	137.471	101.304	223.842	232.921	76.7821	102.527	1.32434e-06
WBGene00003458	82.0212	73.6956	149.429	156.852	65.0176	74.9643	4.61743e-07
WBGene00003460	3.64765	0.60164	16.0015	16.2459	4.16412	3.10646	2.33222e-05
WBGene00003463	201.322	171.693	356.343	347.146	72.0867	135.218	1.22825e-10
WBGene00003464	117.279	100.222	210.591	206.824	48.0121	108.248	1.18607e-07
WBGene00003465	81.5596	72.2179	130.74	144.066	65.4203	61.8063	0.00011729
WBGene00003466	50.0646	38.217	106.182	83.817	23.8532	41.1568	0.00525042
WBGene00003467	235.06	194.285	361.771	399.004	154.866	174.832	9.43527e-08
WBGene00003468	130.305	106.413	235.302	250.695	96.4425	136.524	2.44211e-10
WBGene00003469	70.2219	54.6483	134.784	139.152	52.3117	64.7215	3.77813e-08
WBGene00003470	131.455	100.157	220.687	219.661	80.5852	89.8115	2.4293e-07
WBGene00003482	9.6933	8.12845	18.695	17.7394	7.71894	9.13615	4.8192e-16
WBGene00003495	271.999	238.127	503.12	471.451	232.011	260.919	1.3997e-20
WBGene00003497	24.647	22.0142	34.7714	35.4594	20.8593	23.2938	1.09654e-05
WBGene00003515	28.0646	27.5533	59.0051	51.1669	24.9691	31.9785	3.78871e-16
WBGene00003518	2.60745	2.007	4.2667	4.91161	1.59857	2.60989	0.0432955
WBGene00003520	0.616674	0.500744	6.36173	4.63435	0.703988	0.775651	6.67329e-06
WBGene00003523	1.09757	0.402294	4.20342	3.11873	1.00934	1.74483	0.000382785
WBGene00003525	0.0882071	0.232781	2.2664	1.57142	0.100696	0.280449	0.00212053
WBGene00003526	4.85799	3.00051	13.3869	13.4244	4.95585	5.07031	4.79286e-07
WBGene00003527	1.69381	0.758304	10.5769	6.63999	1.34664	2.14315	1.5441e-08
WBGene00003532	0.440286	0.0446894	1.61308	0.895317	0.309308	0.153831	0.0330185
WBGene00003533	0.708612	0.389593	4.44077	2.5791	0.573002	0.616889	0.000121271
WBGene00003534	0.502051	0.361343	6.52139	3.82945	0.807601	0.995058	3.17818e-10
WBGene00003541	1.62979	1.6504	5.84316	5.53254	1.08171	1.27393	0.00109521
WBGene00003542	0.340696	0.187313	2.66886	2.57793	0.129645	0.438446	9.08914e-06
WBGene00003544	0.0684957	0.225952	1.11606	0.629812	0.234582	0.435555	0.0346894
WBGene00003545	0.684864	0.575073	12.4076	6.51194	0.99506	0.452463	2.39386e-13
WBGene00003548	1.09104	0.597585	9.0821	7.09811	1.31602	1.29031	6.12169e-15
WBGene00003552	1.50276	0.837849	6.87085	5.64387	0.894011	0.980581	3.56127e-08
WBGene00003554	0.732386	0.156712	4.36647	4.18614	0.610115	0.791175	8.1842e-11
WBGene00003561	3.17012	3.37508	5.84242	6.02731	3.15674	3.22068	0.00478297
WBGene00003562	0.943736	0.814806	2.48253	1.848	0.704938	1.14306	0.00775915
WBGene00003588	131.11	125.527	166.767	167.364	140.007	157.784	0.0467115
WBGene00003596	50.6904	46.0644	67.3628	63.6617	51.5421	51.5213	0.0222323
WBGene00003597	4.2445	3.24052	11.1559	9.36538	3.80832	4.66816	1.0199e-07
WBGene00003604	2.70463	2.80823	5.19601	5.96242	2.70796	3.00066	0.0157118
WBGene00003647	3.5894	3.27554	11.1	12.338	1.91478	2.77308	7.49468e-06
WBGene00003658	35.8083	28.1053	53.9088	52.2344	34.6917	33.7126	3.43316e-05
WBGene00003705	2.1202	1.1732	3.90037	5.50263	1.24923	1.89494	0.00695813
WBGene00003707	0.775823	0.594411	2.16436	1.89846	1.08566	1.13672	0.0332764
WBGene00003720	4.56238	3.95482	6.97055	10.2197	6.91914	7.89574	0.0411172
WBGene00003733	3.90028	4.00281	8.38366	5.86884	3.22646	4.31328	0.0268215
WBGene00003762	227.382	181.14	380.152	419.126	283.144	267.55	1.60026e-10
WBGene00003763	0.977943	0.368688	4.9029	4.1749	2.87076	1.14219	0.00703273
WBGene00003767	14.4444	12.323	33.7112	33.6331	27.0088	35.179	0.00165913
WBGene00003768	0.893496	0.168426	7.11925	2.64074	2.18573	2.84081	0.00326665
WBGene00003769	11.8155	9.48999	22.9221	28.2234	32.1377	27.8133	0.0051934
WBGene00003771	75.2444	56.514	218.967	169.675	82.3315	85.7366	1.66e-15
WBGene00003776	31.0731	26.3397	73.5558	74.7038	29.1221	35.6082	2.75241e-40
WBGene00003786	103.666	99.3973	144.181	133.689	82.1839	91.9372	0.000653341
WBGene00003816	2.29459	1.85861	15.348	13.526	2.38606	3.30206	1.02272e-20
WBGene00003876	4.32365	3.25004	8.08429	7.10794	3.60073	4.153	0.0015865
WBGene00003878	3.86946	3.11882	8.05127	6.94499	4.17797	4.225	0.000869175
WBGene00003879	1.88392	0.877361	17.7094	14.3929	2.08741	1.76171	1.45474e-12
WBGene00003887	5.90285	4.24061	21.0171	18.7956	5.81518	7.44751	3.48156e-15
WBGene00003888	0.812475	0.428828	5.60083	2.7548	0.231878	0.221418	0.00072642
WBGene00003893	304.04	277.223	587.221	534.277	237.956	275.204	1.1085e-20
WBGene00003906	0.956873	0.233816	3.06492	2.52546	0.606864	1.5453	0.00280937
WBGene00003929	20.2071	16.4821	30.43	29.3896	21.2381	26.4973	4.82052e-05
WBGene00003932	28.903	26.6869	41.2323	40.2731	28.2284	32.3909	0.0182044
WBGene00003933	2.31826	1.91543	7.14191	5.65278	1.50875	2.77511	0.000320981
WBGene00003936	2.46578	2.37427	4.41029	4.15155	2.08456	2.65161	0.00145378
WBGene00003968	0.888546	0.530393	4.77291	5.27653	0.507177	0.845601	3.99705e-08
WBGene00003978	11.5585	11.6116	19.0875	18.2635	10.1761	11.6389	0.012559
WBGene00003981	3.60949	1.52557	28.1692	18.0854	3.12261	4.89273	4.20441e-29
WBGene00003986	35.4602	34.517	47.3925	45.1515	28.1825	30.7237	0.0266719
WBGene00003990	64.7674	56.2086	105.82	93.2135	63.3585	64.3236	4.73293e-05
WBGene00003991	43.0673	40.2341	61.1046	60.39	48.1818	58.7624	0.0368099
WBGene00003995	4.38118	4.08506	23.9262	23.0198	6.51982	7.64508	1.34864e-49
WBGene00003999	6.4906	5.06079	11.5667	12.655	3.40841	5.74604	3.30501e-07
WBGene00004000	7.3507	5.51202	14.8973	15.6107	3.43827	4.8954	6.10111e-09
WBGene00004003	7.86336	7.81218	14.1063	16.0805	12.1002	12.7303	3.46185e-06
WBGene00004004	0.396231	0.367395	1.36907	1.34162	0.476783	0.719881	0.00169524
WBGene00004008	5.48517	5.9986	14.0174	14.1544	5.39685	8.44359	4.76558e-11
WBGene00004017	2.54576	0.489877	14.4914	11.4602	0.968735	2.45713	6.8277e-08
WBGene00004025	9.62348	7.2015	22.5043	17.0307	7.5548	8.76602	1.91396e-06
WBGene00004033	12.8407	11.3152	22.4241	21.2953	12.8497	14.463	4.89056e-07
WBGene00004037	4.16725	3.66582	7.30831	6.18204	2.52616	2.84651	0.017607
WBGene00004048	0.714942	0.843488	1.67621	1.58545	0.62413	0.702946	0.0390302
WBGene00004058	21.8918	18.5533	28.0434	30.3805	23.3888	24.1709	0.0225831
WBGene00004096	18.042	15.7482	29.3674	31.2888	19.6852	20.3419	0.00121139
WBGene00004098	2.0924	1.10438	19.0572	15.8725	1.47301	2.43931	1.22154e-19
WBGene00004099	2.94794	2.11725	32.1312	26.6771	2.42815	4.64401	8.33488e-31
WBGene00004104	1.01053	0.435921	6.64948	4.24382	0.643359	1.00624	8.14345e-10
WBGene00004112	40.8172	34.4253	63.4348	61.7463	34.2918	42.9844	4.93223e-07
WBGene00004115	0.367508	0.151541	4.11682	1.9272	0.3671	0.584233	3.12571e-06
WBGene00004118	0.771534	0.218153	5.14592	3.67378	0.912231	0.650807	1.64406e-06
WBGene00004119	22.2856	17.0604	36.2887	37.8922	27.5015	39.05	8.39363e-05
WBGene00004120	2.73539	1.72757	38.1819	19.7505	1.76152	4.45999	9.19051e-10
WBGene00004122	5.64293	3.62323	18.3448	13.0295	5.92425	5.97281	5.65893e-08
WBGene00004123	1.55526	0.727592	6.85805	6.15895	2.38881	3.00544	2.6012e-11
WBGene00004127	1.22129	0.794718	12.9169	7.28776	0.553866	1.64136	7.90553e-20
WBGene00004130	12.9285	13.031	22.5004	20.1044	12.641	14.3918	2.72998e-08
WBGene00004131	29.5537	27.9291	50.0036	48.3021	26.5444	35.8823	2.16969e-06
WBGene00004133	3.07239	1.18655	31.6051	17.6134	1.66816	4.49281	6.97232e-05
WBGene00004135	8.98586	7.36142	16.6537	14.2928	8.31348	9.63292	0.0240908
WBGene00004139	5.60589	3.7701	43.9254	39.4906	5.07841	7.45796	4.15366e-40
WBGene00004145	1.7848	1.36922	3.3165	2.9101	1.99012	1.9701	0.0306213
WBGene00004146	2.14099	1.72877	18.3837	16.4174	2.15229	2.52546	7.65885e-22
WBGene00004153	0.739792	0.114843	7.36333	4.70161	0.298072	1.30454	6.9854e-07
WBGene00004154	3.59495	3.16238	20.0058	24.1854	3.93979	5.83469	1.07167e-26
WBGene00004156	15.3899	12.2092	89.1883	77.1572	12.3234	15.4956	1.15712e-55
WBGene00004169	12.7463	11.0157	23.7658	21.5515	11.5146	13.421	0.000324159
WBGene00004174	10.5919	5.53134	100.269	77.8251	13.6989	16.3658	2.37483e-13
WBGene00004184	18.1638	18.5025	29.8479	28.5271	18.0676	23.111	0.0101607
WBGene00004207	4.80057	4.12696	10.4612	9.6976	4.19324	5.7154	0.000167968
WBGene00004210	6.24158	4.66697	16.7413	12.2195	5.16586	6.5015	7.06228e-10
WBGene00004213	3.33404	2.33606	7.28857	6.55008	2.75868	3.12258	6.82476e-05
WBGene00004216	1.11803	0.519457	6.51313	4.50664	0.772991	1.30173	9.08616e-11
WBGene00004218	0.5973	0.323341	3.60882	3.66141	0.804258	1.37735	1.73361e-09
WBGene00004219	1.23292	0.639122	10.0077	6.32623	0.837792	1.37333	5.10673e-17
WBGene00004220	1.31073	1.35279	2.97661	3.57981	1.61483	1.66223	0.00522143
WBGene00004221	1.14109	1.26794	2.99214	2.50225	1.52547	1.54122	0.0273902
WBGene00004222	4.25809	4.08429	7.36912	8.30114	5.55274	5.4302	0.00379942
WBGene00004225	3.21003	3.45129	10.6225	7.51563	2.75325	3.30174	6.95577e-06
WBGene00004226	0.954947	0.766995	3.55601	3.51544	1.46934	1.28237	8.50105e-06
WBGene00004230	1.32527	1.1658	7.07011	4.60869	1.24136	1.71322	2.18695e-07
WBGene00004232	1.86338	0.655667	13.1567	8.12062	0.868612	1.67861	0.000247032
WBGene00004234	2.90703	2.63854	7.30825	6.77905	1.86074	1.83175	7.20316e-05
WBGene00004237	7.60477	5.93621	21.8738	19.6424	6.99609	7.06008	9.25728e-18
WBGene00004245	13.0452	13.1556	18.4245	19.1304	11.3817	12.0508	0.0473719
WBGene00004259	11.6337	10.7533	20.1669	16.0861	11.3964	12.1863	4.23602e-05
WBGene00004264	3.03192	1.31786	25.4534	13.1602	2.10387	3.44548	0.000164772
WBGene00004267	6.78598	5.39176	14.5414	13.2089	5.58103	7.52328	0.0015543
WBGene00004300	80.8833	51.8849	584.086	467.7	61.139	99.9757	1.3557e-18
WBGene00004309	0.296593	0.0978394	2.97393	1.70447	0.761821	1.27978	0.0089805
WBGene00004310	10.7239	10.2384	19.4505	17.8364	9.35928	9.67519	0.0105754
WBGene00004347	4.08259	3.43655	8.82242	10.1129	3.69637	6.84185	0.0459979
WBGene00004363	6.47507	5.64441	10.723	9.93418	5.21779	5.96187	0.0489819
WBGene00004394	43.3593	17.9048	378.54	243.083	29.9128	51.5728	1.23268e-05
WBGene00004397	9.2907	4.05176	77.7135	43.7543	4.26943	10.2994	2.97786e-05
WBGene00004398	13.3565	4.76624	118.132	68.5022	9.78147	18.6194	0.000170581
WBGene00004414	1833.98	1917.24	2486.19	2422.73	1710.88	1729.23	0.00639995
WBGene00004415	1905.06	1987.68	2522.63	2479.4	1773.25	1831.24	0.0237218
WBGene00004416	1348.26	1441.89	1825.8	1774.03	1332.59	1267.51	0.0212541
WBGene00004418	1644.92	1649.03	2067	2056.9	1568.79	1553.63	0.0429746
WBGene00004423	647.636	652.646	937.148	871.201	653.64	656.217	0.000255793
WBGene00004455	1.50097	2.09704	4.97982	4.66807	1.10873	1.20308	0.0468603
WBGene00004736	186.472	191.85	259.893	252.919	180.217	180.196	0.00031307
WBGene00004739	15.2363	15.1834	22.0323	20.1309	14.6909	17.3329	0.0410537
WBGene00004771	3.78491	4.2718	11.6956	10.3694	4.34799	5.49255	1.9347e-05
WBGene00004809	40.5339	37.334	78.5573	86.319	44.1665	46.8788	5.92172e-08
WBGene00004810	19.4649	18.728	33.9691	34.4129	28.0848	25.3566	0.0135761
WBGene00004859	9.25842	8.65465	22.789	21.5134	9.67792	12.4029	5.06846e-10
WBGene00004875	101.681	111.683	152.71	147.753	74.052	76.8873	0.00196069
WBGene00004894	7.41213	5.48433	12.1553	10.8282	7.6708	7.86595	0.0427416
WBGene00004901	1.52617	1.17259	4.3584	4.9515	1.30118	1.56188	2.87956e-05
WBGene00004903	0.271764	0.110337	2.06993	2.0183	0.405702	0.265863	5.07084e-05
WBGene00004904	15.4528	13.8371	34.1875	35.9609	10.0306	11.9726	1.99333e-14
WBGene00004906	0.373393	0.246348	2.444	1.78818	0.61571	0.885673	0.000225915
WBGene00004908	4.65748	3.52436	10.0849	13.2198	4.93579	5.00429	1.94187e-09
WBGene00004910	4.68381	4.04428	11.0648	9.45196	3.99176	5.21558	0.000182655
WBGene00004949	2.64933	2.81608	6.85641	5.94912	2.29634	3.6323	0.00860483
WBGene00004958	4.89672	3.0711	10.7594	10.0055	3.03656	3.98144	0.000158688
WBGene00004960	7.11188	5.27545	15.1294	16.525	6.84616	7.01925	0.000159177
WBGene00004962	2.7601	2.78044	9.44833	8.25496	2.23612	2.99259	7.06351e-05
WBGene00004964	1.68469	0.938587	4.31693	5.03444	1.66679	2.72069	0.00692351
WBGene00004965	13.119	8.90091	25.889	27.4836	9.93126	9.80444	9.04643e-06
WBGene00004966	2.72219	2.17015	6.11302	5.60575	2.00701	2.2668	0.0347105
WBGene00004969	11.6919	9.72611	23.1951	24.0526	8.35937	11.5006	1.57244e-11
WBGene00004971	1.5518	1.68627	7.32226	6.08515	1.14627	3.23394	0.00487913
WBGene00004972	5.00637	2.86483	11.5892	11.0973	3.84902	5.0119	1.85141e-05
WBGene00004976	4.60633	3.796	11.0532	10.3722	2.93227	4.80666	1.00754e-06
WBGene00004992	0.0941903	0.186428	1.88889	1.94866	0.107527	0.299472	0.0206174
WBGene00004998	1.75657	0.503873	20.1976	9.74358	1.13342	0.971288	5.42669e-08
WBGene00005003	33.0077	28.955	52.9271	50.8665	9.78871	14.6573	0.025447
WBGene00005013	1.12221	1.09295	3.98521	4.05375	1.03708	1.09224	0.00126348
WBGene00005016	14.2924	6.61515	131.624	76.3231	8.98637	20.7734	2.4992e-06
WBGene00005017	15.2299	6.71831	120.018	71.5587	8.0558	20.2047	6.03554e-05
WBGene00005018	39.2269	17.6161	301.048	179.035	22.9956	54.6461	2.51069e-05
WBGene00005655	7.79905	5.78589	15.1032	16.3121	9.28542	10.5207	8.39363e-05
WBGene00006039	98.3665	79.7961	179.067	187.883	77.8388	96.5617	3.66868e-08
WBGene00006044	29.458	21.0373	70.2706	64.4394	24.9505	30.4047	2.19095e-06
WBGene00006050	123.794	93.0279	201.715	213.456	90.1628	105.9	3.93236e-09
WBGene00006051	113.265	88.6663	195.363	192.419	81.5823	92.2141	1.68657e-12
WBGene00006052	25.3767	19.0885	49.9888	50.3922	19.7437	23.6765	1.82634e-08
WBGene00006053	108.04	83.928	196.523	197.815	83.9717	92.924	1.21965e-14
WBGene00006056	64.1231	49.3456	116.305	121.096	49.0102	59.8807	1.08404e-11
WBGene00006058	5.2435	4.5875	14.0728	15.5253	4.48944	6.98954	2.11186e-05
WBGene00006060	3.58737	3.4832	11.6225	11.2026	4.71346	5.22638	0.000107869
WBGene00006310	3.06815	2.56305	5.09049	5.98731	2.57023	3.32852	0.0300816
WBGene00006321	9.11448	6.67622	17.8104	13.3629	8.27484	9.2902	0.00588086
WBGene00006366	2.2185	2.4731	20.6388	8.17717	2.31429	4.74293	0.00130143
WBGene00006367	2.19953	2.64772	7.81102	5.544	2.84135	4.24153	0.000556956
WBGene00006372	2.71721	2.08041	6.64317	6.59314	3.02535	2.62071	0.00226434
WBGene00006407	29.033	26.651	46.8094	46.2039	25.1975	28.1657	1.41747e-06
WBGene00006408	75.095	66.9021	101.62	102.599	70.0804	73.8094	0.0184321
WBGene00006409	1.50909	1.45394	3.69283	4.12974	1.12116	1.71903	0.000759035
WBGene00006412	1.60642	1.19902	3.74216	2.96537	1.87092	2.37319	0.0167499
WBGene00006416	13.4003	11.3288	26.7969	29.4492	10.7621	12.7847	1.90044e-08
WBGene00006423	10.7634	9.13825	18.0114	16.2846	8.36724	11.7697	0.00704618
WBGene00006436	2.36751	2.32598	3.47746	2.99728	2.27917	2.50033	0.0100717
WBGene00006439	2430.57	2489.72	3168.78	3104.05	2376.53	2323.75	0.0141618
WBGene00006444	2.86323	2.12516	6.02601	4.73066	3.15968	3.35961	0.00249892
WBGene00006449	6.40409	4.82609	17.8976	17.6204	4.63926	6.73409	2.33479e-19
WBGene00006464	0.855541	0.523147	5.44001	7.315	0.595534	0.928827	6.62785e-13
WBGene00006468	1.2459	1.25388	3.44074	3.33726	1.51873	1.70727	0.000303518
WBGene00006495	12.5768	10.1198	19.3379	19.8446	13.8002	17.7266	0.000125252
WBGene00006509	9.15477	7.15598	21.1402	20.644	7.15665	8.40668	4.58356e-05
WBGene00006527	20.0861	21.469	29.8675	29.4163	16.4578	22.2521	0.012978
WBGene00006533	6.87016	7.94884	14.5918	16.9207	6.95429	7.74735	0.00252964
WBGene00006539	1.84879	1.56825	8.19303	6.86809	2.48744	2.54918	1.64715e-05
WBGene00006553	5.20616	3.71329	12.6978	11.4285	2.94488	4.77193	0.000950474
WBGene00006573	81.5374	56.1148	107.155	112.283	87.0607	80.1587	0.0206851
WBGene00006584	41.9574	36.7542	93.7225	95.5901	38.2683	40.3096	5.10673e-17
WBGene00006587	217.042	209.493	302.542	280.875	229.495	260.656	0.00109788
WBGene00006588	22.1505	19.7085	30.3831	29.5146	20.4032	23.9529	0.00064503
WBGene00006591	9.61234	8.78386	28.4113	25.8558	10.6785	12.6939	3.38056e-11
WBGene00006602	4.31207	4.76002	8.00147	8.58258	3.86605	5.32156	0.000828797
WBGene00006609	16.217	12.4876	31.3968	31.2355	11.0972	13.9887	2.91742e-10
WBGene00006611	0.652448	0.516548	2.45328	1.34982	0.521379	1.0866	0.0409651
WBGene00006625	2.20014	1.65177	5.13483	3.96754	2.03531	2.89457	0.0481725
WBGene00006637	1.27999	1.01338	4.65247	4.56064	1.75347	2.67434	0.0024558
WBGene00006640	5.71951	4.75399	12.6722	11.2842	5.1412	5.64567	4.94995e-05
WBGene00006641	4.39742	4.88057	9.68393	8.64417	4.3163	6.98132	0.0491824
WBGene00006649	9.07708	11.5643	35.4647	28.3486	12.5777	16.3208	6.16321e-07
WBGene00006650	26.4887	21.1754	84.0103	70.6685	11.5512	11.885	5.90573e-15
WBGene00006651	9.14394	7.95228	85.2393	73.568	9.48965	14.5363	1.57817e-51
WBGene00006686	4.89356	3.66002	11.1646	12.7264	4.40222	4.62973	1.05111e-06
WBGene00006719	0.616674	0.125186	1.54584	2.07183	0.270765	0.689468	0.032979
WBGene00006746	1.66249	2.24411	4.45484	3.86554	1.59247	2.10043	0.0257925
WBGene00006752	3.85947	3.27698	5.45989	5.56227	4.09176	4.46326	0.0413488
WBGene00006754	211.05	197.141	427.079	390.402	209.047	250.077	7.08204e-29
WBGene00006759	12.8974	12.7822	21.8245	19.7795	13.6514	14.6438	3.2697e-09
WBGene00006760	16.1952	14.6836	30.1616	26.8136	15.1082	15.8853	0.000150873
WBGene00006764	529.593	461.86	757.023	716.904	477.967	545.375	1.84378e-06
WBGene00006771	15.688	14.3216	26.8412	24.1641	14.2846	15.3427	3.34887e-09
WBGene00006779	34.4896	30.9535	48.7504	45.826	35.0152	39.5338	0.0010755
WBGene00006780	7.49917	7.53699	9.85934	9.41731	7.08106	8.05855	0.0135303
WBGene00006784	1.2669	1.10395	2.63651	2.85731	0.982379	1.3463	0.000780928
WBGene00006787	27.8627	27.7983	37.7854	35.6859	26.0726	29.0716	0.0158281
WBGene00006788	2.96032	2.94696	5.85098	6.15064	2.80955	3.65983	0.000220088
WBGene00006789	231.247	225.527	472.097	427.944	245.658	282.395	8.57073e-27
WBGene00006801	5.07608	4.87956	7.9397	7.39262	5.06846	5.44404	0.0002275
WBGene00006810	12.5695	9.98047	17.5232	16.728	10.1703	12.4399	0.017731
WBGene00006812	1.71591	1.39613	2.88294	2.50095	1.87484	2.04769	0.0141784
WBGene00006814	6.70275	5.5915	12.652	11.2225	6.63093	8.61366	1.36868e-06
WBGene00006815	18.2982	17.3346	25.4826	24.3636	17.4693	19.9663	0.0201776
WBGene00006819	191.503	176.069	263.032	253.567	160.849	194.874	2.84274e-05
WBGene00006820	5.64085	5.02049	11.8505	11.0747	5.48202	6.07536	3.45423e-21
WBGene00006822	0.994785	0.502709	2.5202	1.82453	0.531574	0.711402	0.0225076
WBGene00006824	17.6982	16.8163	35.4018	33.1069	13.591	17.5652	6.29241e-05
WBGene00006826	32.7997	27.0052	48.6327	48.7015	30.1469	36.9378	0.000332726
WBGene00006832	1.88464	1.22564	4.40372	4.16207	1.9517	2.27454	0.00023299
WBGene00006836	34.4464	30.6804	46.3914	47.662	31.2887	36.6771	0.00276999
WBGene00006839	32.585	29.7415	48.5546	48.4987	31.4649	36.712	3.34358e-05
WBGene00006861	58.2716	51.8112	73.8736	78.882	37.0998	45.4212	0.0274745
WBGene00006863	43.1838	42.3291	91.3117	87.0984	29.9392	38.8376	7.43976e-15
WBGene00006865	0.871366	0.270536	2.69824	1.97358	0.760685	1.04765	0.00507494
WBGene00006876	11.7638	11.6538	14.2813	13.4657	13.2785	13.0414	0.00312031
WBGene00006882	3.07679	2.85092	8.20975	6.69548	3.09093	3.73907	1.73516e-05
WBGene00006923	9.89128	10.4888	22.0224	21.2284	13.0985	14.5072	1.36935e-07
WBGene00006942	24.4936	21.5899	38.2583	36.8449	23.3061	26.8979	0.000340523
WBGene00006947	2.65143	1.29296	10.5476	6.85678	1.25022	1.80644	3.92228e-06
WBGene00006948	0.587482	1.00775	9.27779	4.55781	0.368865	1.41424	2.24248e-08
WBGene00006950	2.3773	1.21634	20.8574	12.4072	1.35695	2.86472	7.86065e-07
WBGene00006952	1.72743	0.616045	17.5842	9.60527	1.54563	2.35382	8.98388e-05
WBGene00006955	1.40361	0.871564	5.07075	3.44794	0.59695	1.57506	0.000667369
WBGene00006956	1.23253	1.97483	19.3102	6.42539	1.8593	3.31893	0.00322171
WBGene00006959	143.259	134.805	188.625	173.232	145.702	159.32	0.0383682
WBGene00006999	72.8035	67.2253	115.301	116.959	61.6437	70.5805	1.83614e-09
WBGene00007055	28.5785	25.7993	49.4821	44.2491	17.1848	17.9972	4.30424e-05
WBGene00007060	3.08241	2.49802	6.90546	7.50407	2.77075	3.32925	0.000116223
WBGene00007073	4.26456	4.65941	12.835	13.8616	3.566	4.61421	2.78609e-09
WBGene00007080	3.61765	1.70483	5.93772	6.3855	2.01577	2.93421	0.0424395
WBGene00007081	5.15588	3.3634	13.8684	11.5856	4.36482	5.78878	0.000596473
WBGene00007082	6.04038	4.53486	17.3607	15.172	5.64729	6.69337	8.86949e-09
WBGene00007097	18.7707	9.85352	72.1115	89.2625	5.54117	12.0871	4.10446e-06
WBGene00007117	0.218728	0.216461	1.46212	0.984644	0.332931	0.496738	0.00566355
WBGene00007140	0	0.0762001	1.30285	0.962427	0.131851	0.131149	0.00191887
WBGene00007149	1.87948	0.590476	12.115	9.36091	1.63474	1.13823	1.5985e-05
WBGene00007153	87.7329	71.6608	108.287	112.906	65.316	96.1777	0.00753961
WBGene00007155	46.2226	34.3687	97.652	111.101	26.9366	34.0675	1.24335e-12
WBGene00007156	5.87806	3.58619	12.1205	10.9695	5.26725	6.60284	0.00706214
WBGene00007159	16.1175	10.7671	32.7107	31.4303	11.8558	16.326	2.23537e-07
WBGene00007169	1.20211	0.875958	5.21718	3.75316	0.696397	1.46687	8.02441e-06
WBGene00007170	0.980708	0.630852	3.62611	2.90252	0.853669	0.846341	1.20664e-05
WBGene00007174	0.235144	0.27149	2.6525	1.79051	0.369101	0.32041	0.00194953
WBGene00007177	0.182201	0.0601042	1.96965	1.41355	0.181999	0.103446	0.000126377
WBGene00007178	12.3923	9.25374	21.8249	17.3117	10.0529	10.1714	0.0113582
WBGene00007190	29.3386	22.4366	52.8104	52.9992	21.5827	26.285	9.88956e-06
WBGene00007209	4.25309	3.37927	10.7187	9.98695	3.18464	5.31757	0.000769038
WBGene00007210	1.56404	0.977574	15.9921	13.1512	1.53489	1.7199	1.13461e-21
WBGene00007222	4.33273	2.99106	10.7172	9.59699	2.88255	6.59457	8.03388e-05
WBGene00007224	1.51211	0.8675	9.9706	6.04511	1.50105	2.03057	8.19791e-05
WBGene00007230	0.765121	0.347045	2.14272	1.96492	0.450375	0.597303	0.000149646
WBGene00007243	1.19689	0	13.0727	12.9705	1.95193	1.70855	1.71517e-07
WBGene00007244	7.59325	7.57988	17.6274	13.5844	8.29148	7.79749	0.0138376
WBGene00007246	1.5862	0.465114	13.254	18.6364	1.20719	1.92123	6.24859e-07
WBGene00007248	8.81166	8.16245	25.77	25.8992	7.11263	9.99901	2.62643e-21
WBGene00007249	1.32343	0.945899	4.28509	7.54211	0.755404	1.80332	0.000330128
WBGene00007250	2.18208	1.15171	21.1503	20.7328	1.99283	2.90726	2.29167e-08
WBGene00007251	1.47818	0.531948	14.4848	16.2174	1.22725	1.58694	0.00642696
WBGene00007262	0.295002	0.194629	1.97198	1.86485	0.0561284	0.223319	0.000340523
WBGene00007264	1.02171	0.134816	4.09785	2.34863	0.291593	0.649691	0.00341765
WBGene00007269	2.01607	1.49638	6.791	4.48957	1.63025	2.32743	0.00765284
WBGene00007274	10.9593	9.03808	24.0381	22.5945	7.81939	10.5155	0.000966049
WBGene00007285	1.60926	0.955545	5.44589	4.02293	1.28598	2.1197	0.00345028
WBGene00007300	1.42404	0.872411	4.27089	4.55949	0.870894	1.57082	0.00651447
WBGene00007301	95.6576	62.0263	185.404	183.922	83.5336	96.213	4.34829e-12
WBGene00007302	6.37838	5.02027	12.4125	12.7329	6.96212	9.40284	0.00802765
WBGene00007305	4.20508	2.85211	9.65442	8.40158	3.18536	3.92704	0.00149616
WBGene00007306	2.13425	1.07677	6.68752	7.43124	2.22146	3.07923	0.00272034
WBGene00007307	51.1579	38.3311	139.436	122.104	42.8472	55.8719	5.37312e-20
WBGene00007308	97.7202	79.5998	183.835	188.928	71.1355	81.0131	3.05809e-18
WBGene00007320	22.8413	18.1394	53.7229	54.0455	22.0514	30.8677	2.06864e-09
WBGene00007323	1.08304	0.34495	2.85532	3.30516	0.724775	0.780287	0.00783225
WBGene00007335	2.38856	1.79406	5.6651	5.49065	1.9297	1.90274	0.00322123
WBGene00007336	14.6166	11.7209	26.1545	24.6324	12.6621	14.4733	0.000229932
WBGene00007337	14.138	14.156	28.1437	32.117	8.1648	16.4693	0.00381687
WBGene00007343	4.51397	2.76754	20.9734	15.4598	3.48745	5.42596	1.2956e-09
WBGene00007344	6.51758	2.05077	47.8197	42.9296	3.8919	5.60183	2.56139e-05
WBGene00007354	8.05061	5.68903	21.5676	21.0497	6.31573	9.53149	5.76279e-08
WBGene00007380	0.0731714	0.0724129	1.12346	0.946132	0.229712	0.216026	0.00167552
WBGene00007381	1.07705	0.387595	2.5158	2.71968	1.09914	0.563323	0.0025776
WBGene00007384	25.0939	18.5153	49.7229	51.4837	26.0867	31.3576	4.0045e-10
WBGene00007395	15.0496	15.0494	24.9952	22.4556	14.8306	16.0928	0.0163392
WBGene00007396	1.89019	1.14017	3.92595	4.18985	1.88039	1.93783	0.0158281
WBGene00007414	0.507501	0.555322	1.8462	1.53651	0.452181	0.69715	0.00409139
WBGene00007415	0.650749	0.500892	2.78674	2.462	0.711934	0.911352	0.00276713
WBGene00007421	5.64682	5.05301	10.8197	14.2487	6.66863	7.31119	0.0141779
WBGene00007425	0.157161	0	1.37887	0.645125	0.153783	0.142766	0.0212345
WBGene00007440	0.876541	0.321279	9.5825	7.8918	0.111183	0.353893	5.29152e-09
WBGene00007446	1.44065	0.840804	4.89612	4.61721	1.23347	1.81204	9.08328e-06
WBGene00007448	9.46139	7.24731	23.7173	24.3757	9.47377	9.76022	2.21586e-07
WBGene00007457	9.24315	6.28301	22.4681	20.9899	7.16248	10.5848	1.93972e-05
WBGene00007460	6.15194	6.31853	11.5451	11.0075	7.74426	8.63948	0.0166941
WBGene00007461	0.719415	0.35082	2.66588	2.46263	0.410638	0.681938	0.00030512
WBGene00007479	0.409056	0.17174	2.61011	1.57074	0.424522	0.717846	6.49637e-07
WBGene00007489	0.983188	0.509665	3.52086	3.14797	0.881883	0.925036	0.00204045
WBGene00007503	1.65761	1.11792	3.73967	3.30233	0.504615	1.33848	0.0413109
WBGene00007506	1.09977	0.201549	3.79064	4.1081	0.453368	1.13779	5.53941e-05
WBGene00007508	9.84835	7.72556	17.5186	16.9207	10.2383	11.9592	0.00406328
WBGene00007512	1.79782	1.15854	4.24466	4.51715	1.81373	1.59518	0.0100717
WBGene00007516	40.2586	41.0816	80.0557	72.1448	40.2926	45.4067	8.67807e-07
WBGene00007525	3.00073	2.72215	13.7904	9.48455	3.71106	4.37278	0.000354655
WBGene00007530	0.356802	0.403547	4.63177	2.78279	0.145472	0.99552	2.09889e-06
WBGene00007537	3.40837	2.66511	11.5501	14.2189	2.16164	2.6375	0.000160781
WBGene00007541	9.22623	7.91318	41.8227	36.0546	8.60159	7.2637	1.28446e-05
WBGene00007543	13.2822	8.98209	27.0522	31.868	7.0128	11.1608	0.00171656
WBGene00007544	4.12825	2.17891	23.8015	23.7243	4.9484	5.2502	4.43088e-05
WBGene00007552	0.310668	0.327945	4.24427	1.92818	0.31919	0.366879	0.000318548
WBGene00007559	2.24269	0.879779	6.15364	5.852	1.66069	1.59679	0.0120309
WBGene00007560	1.47554	0.324498	16.2336	7.53746	1.12297	1.04253	3.95314e-06
WBGene00007563	1.10077	0.995988	5.63696	5.96446	1.68747	2.39989	6.64577e-06
WBGene00007570	3.46845	3.78455	11.955	8.81633	3.65497	4.24143	0.0131879
WBGene00007584	17.7823	14.319	40.1752	42.4488	13.117	20.0885	1.16234e-10
WBGene00007591	38.4567	33.22	64.9732	62.417	32.6755	38.6489	4.99597e-06
WBGene00007592	4.78646	3.74181	10.3911	8.11714	4.3301	5.10283	0.00030512
WBGene00007593	10.7501	9.60264	15.404	15.5661	9.44541	10.9724	0.0168686
WBGene00007597	3.55792	2.83302	9.14945	8.31971	2.80116	3.90075	0.00464722
WBGene00007598	0.504596	0.540979	1.34395	2.46485	0.936066	0.68757	0.043297
WBGene00007599	5.14612	4.27259	7.50084	8.87215	6.30381	6.8546	0.0242153
WBGene00007600	1.81316	1.88499	15.1504	10.6094	2.25806	3.7434	1.85345e-09
WBGene00007601	61.8892	48.8416	143.413	136.549	49.7586	62.8131	2.12712e-19
WBGene00007610	3.94653	3.90562	12.7326	12.684	3.83786	5.27801	8.7936e-06
WBGene00007611	0.704301	0.464667	2.92411	3.38978	1.20603	1.03967	0.00668265
WBGene00007613	12.84	8.0827	30.5625	24.6416	11.6995	13.6972	0.00259847
WBGene00007633	2.54958	1.54572	8.11849	6.8904	2.04527	2.44126	0.00382133
WBGene00007653	25.9289	24.7553	52.3919	50.2301	21.7931	26.5772	2.164e-07
WBGene00007660	0.203811	0.0448219	1.10696	1.40552	0.387781	1.11087	0.0299188
WBGene00007679	20.016	14.5507	35.2502	30.3547	17.7722	21.592	0.000831907
WBGene00007687	0.283933	0.437095	3.89483	3.53537	0.720299	0.945734	8.37095e-12
WBGene00007688	2.44393	1.34366	7.68977	6.26164	0.8428	1.80382	1.03884e-06
WBGene00007714	12.641	9.25215	23.3944	29.6258	11.725	15.61	0.00301071
WBGene00007717	2.69774	1.45396	6.38155	4.76021	2.25556	2.9684	0.0272451
WBGene00007733	30.0389	24.1733	65.2277	58.8254	26.2651	32.719	4.05217e-09
WBGene00007740	0.334479	0.588465	4.332	4.10067	1.14551	2.73459	0.0056836
WBGene00007753	6.26589	5.22423	15.2107	16.3425	5.4434	6.39567	3.14376e-12
WBGene00007756	22.9616	21.206	30.9509	33.2809	21.825	23.554	0.0112103
WBGene00007763	3.11639	1.55253	6.53655	7.01753	2.75898	2.25321	0.00384166
WBGene00007777	12.5866	9.96487	29.6261	26.4811	9.40052	10.8524	9.14588e-07
WBGene00007778	8.99015	6.21923	18.5612	20.0306	7.73881	9.25036	3.37398e-07
WBGene00007791	4.15434	3.28533	9.32688	9.54969	3.30541	4.18045	6.6978e-07
WBGene00007793	5.00043	4.92155	13.1512	12.955	4.81941	5.43603	0.000777721
WBGene00007794	6.71408	5.26021	13.2014	12.8294	4.2635	6.86153	0.008621
WBGENE00016085	29.2792	20.776	44.7451	47.7074	23.1753	30.7117	6.89063e-06
WBGene00007811	5.52682	5.53876	12.8898	10.614	8.10632	7.27671	0.00036019
WBGene00007817	2.71069	2.08646	10.3138	9.16126	4.82594	6.39056	8.08665e-05
WBGene00007823	1.03399	0.698822	9.86208	9.33357	0.633383	0.733105	1.36124e-18
WBGene00007836	29.2067	27.5196	86.1244	54.3245	30.5353	32.8084	4.36307e-08
WBGene00007863	0.767993	0.579072	2.52104	2.01761	0.834983	1.09631	0.0302423
WBGene00007868	0.12641	0	4.1194	1.74349	0.432924	0.746408	0.00139345
WBGene00007885	4.13855	4.09565	10.8179	10.8904	5.96782	7.84054	5.35189e-05
WBGene00007891	0.193757	0.0639163	1.57852	1.00214	0.221191	0	0.0360598
WBGene00007900	2.37121	2.07285	3.88218	3.78147	1.91178	1.88478	0.0239385
WBGene00007903	3.06909	1.40336	30.1262	23.4352	2.15075	2.56716	2.80725e-10
WBGene00007904	3.4323	2.76889	6.23883	5.36589	2.93406	3.20659	0.0123016
WBGene00007916	0.368484	0.520949	2.37521	1.39157	0.691079	0.717288	0.0239781
WBGene00007919	1.89765	2.01139	4.52297	4.25492	0.639247	0.989091	0.0399174
WBGene00007926	11.2417	10.0442	18.3865	19.2942	16.6891	13.2344	0.0208356
WBGene00007931	4.53347	4.45715	7.40904	9.65495	2.94285	3.75487	0.0342913
WBGene00007934	15.9133	11.7631	78.1624	63.3452	14.9326	21.6837	9.53854e-31
WBGene00007935	0.661435	0.345049	3.72097	2.84644	0.403884	0.489067	3.12987e-07
WBGene00007938	0.715373	0.40205	3.5367	1.08107	0.544441	0.457303	0.00217596
WBGene00007948	1.34582	0.822945	3.16792	4.45188	0.861869	1.07347	0.00535044
WBGene00007958	0.578581	0.916133	3.77092	5.054	0.792602	1.787	0.0051934
WBGene00007977	6.13387	3.23748	19.7627	19.8645	5.89022	8.09588	1.80061e-12
WBGene00007981	1.58495	2.09136	4.38204	7.28672	1.86257	1.69386	0.00811113
WBGene00007986	3.25696	2.44724	9.52508	8.31874	2.32382	3.41067	0.000634763
WBGene00007987	10.7574	8.2033	38.5666	34.6035	8.49268	11.8661	3.91095e-18
WBGene00007996	0.254812	0	6.54715	3.56327	0.678743	0.231473	6.42213e-08
WBGene00007999	5.4535	2.49211	45.9235	35.7361	5.17457	5.79041	1.03569e-09
WBGene00008007	0.680308	0.769435	2.74075	2.84843	1.22042	1.58914	0.0236703
WBGene00008013	0.329754	0.161153	1.08684	0.912425	0.209135	0.488159	0.0188178
WBGene00008019	15.2654	17.044	28.3405	22.0653	15.2758	16.5216	0.023185
WBGene00008036	1.38638	0.385126	5.1215	7.2125	1.41608	1.72339	0.00340609
WBGene00008043	1.74899	1.74368	12.0811	12.3741	2.75091	3.10699	7.39013e-10
WBGene00008047	0.24069	0.219872	1.41554	1.23424	0.380449	0.28592	0.00117486
WBGene00008063	21.5878	15.9518	63.567	64.247	24.1186	26.3043	4.97456e-16
WBGene00008074	6.33011	4.99058	13.1734	13.5903	4.13585	5.93116	0.000298929
WBGene00008076	3.55018	2.45792	6.7844	5.94436	2.05144	2.82687	0.00257024
WBGene00008079	2.28921	2.23944	10.2896	7.07684	1.44184	2.90418	1.92003e-05
WBGene00008089	28.774	19.0971	37.0333	38.1559	25.592	31.1712	0.0233365
WBGene00008092	0.340555	0.149789	2.18164	1.69616	0.777548	0.584354	0.0155492
WBGene00008124	3.95114	2.67037	9.8441	8.41802	3.1354	3.89566	0.0116675
WBGene00008141	1.63364	0.538902	4.40225	2.72259	1.49196	1.55822	0.0489003
WBGene00008149	91.876	93.8676	120.604	123.024	79.4145	80.9406	0.0138816
WBGene00008150	0.34023	0.0708849	3.79302	3.23129	0.408845	0.715737	2.01031e-11
WBGene00008154	3.28798	1.8123	9.49408	7.41466	2.70824	3.66738	0.000677614
WBGene00008167	22.155	16.122	46.629	45.4321	14.9999	19.3288	1.29019e-12
WBGene00008186	0.573639	0.133575	1.86089	2.59849	0.423733	0.490446	0.00341857
WBGene00008191	19.1358	13.6364	29.3219	24.8656	26.642	26.9773	0.042677
WBGene00008192	0.265901	0	3.38827	1.93557	0.556508	0.644125	8.1565e-05
WBGene00008199	12.6528	9.96466	18.2517	21.552	9.82471	13.2542	0.00473937
WBGene00008215	12.0932	7.59044	74.3119	41.323	9.70117	14.4298	2.35708e-05
WBGene00008228	8.69157	8.75416	17.0175	18.088	9.51122	13.9223	0.00759771
WBGene00008230	1.85668	1.33861	4.9661	5.06	1.26737	1.93006	2.36145e-05
WBGene00008233	16.2997	12.5799	29.8091	29.9277	11.6248	15.3345	4.20226e-08
WBGene00008235	4.61656	3.44063	12.269	10.6122	3.61107	4.5432	0.00131563
WBGene00008245	21.588	17.1989	39.5656	46.3478	15.1123	15.7256	0.00621758
WBGene00008254	17.8174	16.4089	36.9359	37.4141	9.30516	12.1035	1.48477e-05
WBGene00008259	5.18493	4.43778	11.8264	11.0597	3.89272	4.75248	0.00642648
WBGene00008260	24.2841	18.2654	42.4024	40.1868	24.5211	28.8893	0.000949336
WBGene00008272	1.30273	0.472717	2.93905	3.33152	0.92949	0.917146	0.00653542
WBGene00008277	0.243527	0.241002	1.37353	1.2129	0.370676	0.645231	0.00542465
WBGene00008298	40.1592	31.8135	53.4291	56.2571	42.4463	44.0675	0.0332517
WBGene00008299	3.03305	1.02758	6.47288	5.182	1.59087	2.19675	0.00849817
WBGene00008304	4.3802	2.04513	16.7234	14.3288	4.00031	5.63184	3.52099e-06
WBGene00008311	26.5345	24.6291	37.3672	36.3621	26.1467	29.8433	0.0117716
WBGene00008312	3.23223	1.68822	6.32997	8.12658	2.80584	3.30321	0.00193694
WBGene00008313	4.50635	2.79399	12.5892	12.3558	4.64855	5.08002	8.39363e-05
WBGene00008314	0.529062	0.180156	1.64708	1.41233	0.33121	0.155034	0.00871505
WBGene00008341	34.5613	28.0497	67.4915	60.2729	58.4188	56.5892	0.000130701
WBGene00008366	9.00464	7.85514	14.045	15.0357	5.96787	7.31647	0.00998625
WBGene00008376	0.596715	0.461563	6.42167	4.13871	0.352346	1.12151	3.01014e-10
WBGene00008381	0.299893	0.184666	1.07751	0.804267	0.114118	0.21794	0.0265803
WBGene00008383	2.90497	1.91657	9.39615	7.32398	2.13954	2.85172	8.43464e-05
WBGene00008423	2.94966	1.86383	6.97747	7.40121	2.27648	2.33985	0.00364148
WBGene00008439	3.72637	2.70791	8.22419	7.32448	4.13068	4.56249	0.00378735
WBGene00008448	15.7544	5.8303	147.495	88.8071	9.44596	17.8743	4.40113e-05
WBGene00008449	0.513098	0.16926	4.50172	3.93536	0.574483	0.690191	7.09248e-18
WBGene00008476	3.27089	3.49389	12.0646	9.27329	4.19632	5.06537	1.06265e-06
WBGene00008477	0.0351948	0.0464399	1.01458	0.728129	0	0.0639426	0.0369683
WBGene00008482	3.0174	1.3834	10.6407	10.2573	2.51049	3.20562	8.73386e-10
WBGene00008485	1.24229	0.931374	3.32643	3.0504	1.09587	0.641199	0.0399358
WBGene00008486	17.4944	16.9666	37.0159	36.3583	19.796	18.9868	1.98206e-08
WBGene00008487	0.568275	0.579426	2.81666	1.8704	0.530784	0.68048	0.00188808
WBGene00008492	14.3051	9.85275	28.5692	28.457	9.87013	11.4955	0.0022081
WBGene00008495	10.9104	6.71831	34.744	32.1396	3.59816	8.44279	1.07273e-08
WBGene00008496	1.37639	0.398669	14.1797	9.18314	0.996413	1.49429	3.11815e-13
WBGene00008498	3.96282	2.50402	7.62522	7.05661	3.21771	4.53786	0.00209273
WBGene00008500	0.390653	0.670113	3.52536	2.06541	0.13379	0.745233	0.0166312
WBGene00008508	2.04618	1.89471	5.48918	5.15746	1.00402	2.38053	0.000328452
WBGene00008512	0.572497	0.472135	3.70735	2.44011	0.462935	0.8451	4.88281e-06
WBGene00008521	17.8913	14.8151	39.6241	42.596	17.8193	21.6702	1.22087e-12
WBGene00008529	6.58714	3.52711	13.4013	14.0997	3.7599	6.11391	0.000409789
WBGene00008538	3.50977	3.40855	6.89771	8.35846	1.2501	1.93849	0.0266141
WBGene00008541	22.4142	17.243	64.4302	60.7746	20.3517	26.9649	1.93565e-19
WBGene00008547	9.77744	8.58376	16.0782	14.4144	8.9741	11.3925	0.000581122
WBGene00008556	0.220306	0.072674	2.07094	2.46881	0.691621	0.650416	0.00688138
WBGene00008559	0.73386	0.202675	5.71131	4.37429	1.0326	0.651142	6.25275e-12
WBGene00008571	2.85145	2.74563	6.64557	6.46614	1.9883	2.99633	3.01347e-05
WBGene00008572	62.3474	55.0702	88.4996	84.68	93.4415	111.959	0.0163355
WBGene00008581	3.77466	2.35647	8.19032	7.83722	2.22406	3.17085	0.00639323
WBGene00008590	67.52	57.495	137.887	149.312	64.8501	66.2427	2.10123e-10
WBGene00008602	1.08422	0.944762	11.8201	11.4976	1.40121	1.338	6.02816e-27
WBGene00008603	29.8054	21.8156	50.8373	46.4872	49.3075	53.3714	0.000246965
WBGene00008605	1.47884	0.677552	18.7413	9.34851	0.79722	1.80985	1.27324e-05
WBGene00008607	41.4571	42.3941	63.2489	54.1793	39.3683	44.2635	0.0155781
WBGene00008650	1.53649	0.954079	4.07815	4.46691	1.13497	2.29891	0.0460843
WBGene00008651	2.42756	1.36766	4.4443	4.7025	1.43234	1.63533	0.022691
WBGene00008652	8.85666	4.63648	48.4247	38.8002	6.81371	9.16776	5.46147e-08
WBGene00008655	1.15678	0.640099	14.5923	7.33406	1.06498	1.5593	2.72247e-11
WBGene00008658	0.59441	0.534771	3.96213	2.48434	0.678572	0.711776	0.000415918
WBGene00008659	3.46025	2.11985	10.6876	11.4199	2.87799	3.9067	1.06368e-08
WBGene00008660	2.33349	2.09783	6.65296	6.10088	2.22478	2.95835	0.000692883
WBGene00008661	2.93472	1.60428	8.93301	8.14354	2.10587	3.65613	3.85604e-05
WBGene00008662	1.80959	0.924302	5.04834	4.09267	0.666391	1.48477	0.0478521
WBGene00008666	5.01851	4.13182	8.37506	7.19807	4.81944	5.1938	0.0219904
WBGene00008681	4.85479	4.56251	10.4624	8.75124	6.77819	6.4407	0.0219166
WBGene00008711	3.32018	2.17379	9.81587	7.74872	2.66188	3.75284	0.000169008
WBGene00008712	0.506738	0.382084	6.26057	2.66252	0.165282	0.657608	0.00409139
WBGene00008724	17.271	12.8291	35.4785	36.3537	15.5952	15.391	3.40101e-07
WBGene00008725	0.938239	0.990414	4.37458	2.89005	0.599807	1.12504	0.00946159
WBGene00008732	0.969345	0.465114	4.82298	4.22019	0.435931	1.04067	2.61817e-05
WBGene00008735	2.32335	2.00449	3.39362	3.68717	2.50949	3.07654	0.0483213
WBGene00008741	158.478	159.37	231.447	214.089	109.425	116.178	5.84061e-06
WBGene00008742	4.80572	2.67938	10.0955	9.02435	6.10432	6.70207	0.0434129
WBGene00008743	5.73465	3.46523	22.94	17.0324	4.58875	7.66806	3.62567e-13
WBGene00008744	2.04378	1.91614	6.47143	5.5017	0.49119	0.78172	0.0328671
WBGene00008760	1.45564	1.84391	4.74359	4.68457	0.864107	1.95703	0.00743017
WBGene00008776	0.364468	0.04372	1.24586	1.90412	0.756496	0.48158	0.0266719
WBGene00008801	2.15166	1.28648	4.63517	5.37113	1.03626	1.46594	0.00212597
WBGene00008802	2.94888	2.186	6.72762	4.95072	1.85342	3.22057	0.0364815
WBGene00008803	13.4311	11.815	31.4677	30.6221	18.4895	20.3348	8.08756e-07
WBGene00008811	3.82283	2.78762	10.4024	9.19233	2.69885	3.60977	0.000651885
WBGene00008832	13.0601	10.0062	30.0574	27.4142	11.0617	15.5143	9.78229e-09
WBGene00008850	0.116822	0.154149	1.53743	1.37628	0.366749	0.079592	0.00200468
WBGene00008851	4.25795	2.14035	48.1158	25.5572	2.85477	7.67452	2.40779e-06
WBGene00008865	28.2451	24.6025	71.231	70.9596	26.6429	34.2237	2.38284e-17
WBGene00008874	0.747704	0.422831	2.43659	2.35717	0.780408	1.16438	0.00285997
WBGene00008900	6.90663	6.76682	12.3887	13.0244	7.22355	7.02543	0.0433064
WBGene00008905	0.35605	0.234906	1.40573	1.30954	0.101616	0.258751	0.00857691
WBGene00008912	8.80475	4.6857	15.4255	13.6422	4.10941	7.33547	0.0283302
WBGene00008913	52.5641	50.3223	89.0041	88.5502	54.2017	55.9139	1.90248e-05
WBGene00008922	13.7517	12.1791	31.2001	27.1109	11.4415	14.1014	1.90301e-05
WBGene00008926	22.1813	15.014	28.8002	29.8706	18.9535	20.3508	0.0486331
WBGene00008944	61.057	45.0841	144.319	145.386	52.1709	54.5124	4.05733e-17
WBGene00008949	0.339434	0.149296	1.79629	1.38714	0.387494	0.753733	0.0459755
WBGene00008950	1.78699	1.40355	6.87928	7.40873	1.70001	2.12578	2.98393e-08
WBGene00008967	0.336526	0	2.67135	2.25628	0.64029	0.86616	0.00140446
WBGene00008988	0.570917	0.237894	2.56099	2.72838	0.137211	0.736996	0.000905317
WBGene00008993	10.89	8.50902	24.7293	22.7754	11.2131	11.4056	2.00751e-05
WBGene00008994	1.59707	0.648416	4.08043	5.78924	1.05184	1.33919	0.0236674
WBGene00008997	0.816743	1.0777	3.3135	2.49506	0.809703	1.13243	0.0492364
WBGene00009008	15.3124	12.9032	25.6054	27.4231	13.8892	14.7535	7.64566e-07
WBGene00009016	6.09897	4.7213	11.3645	11.5898	4.64168	5.13407	0.00787896
WBGene00009024	0.128357	0	1.39429	0.836	0.0488438	0	0.0378119
WBGene00009028	4.44519	3.55281	11.6523	10.8022	3.13174	4.68415	4.27929e-07
WBGene00009031	46.6108	35.0433	88.332	103.574	37.0344	40.9115	2.8827e-12
WBGene00009039	1.29874	0.582014	3.31704	3.09812	0.783277	0.779108	0.00291597
WBGene00009042	5.13681	3.22766	9.91298	11.8081	2.9786	2.3702	0.0102957
WBGene00009043	4.2292	3.62443	10.7655	9.52133	3.88232	4.99044	0.00593043
WBGene00009044	1.52977	0.825771	6.97226	4.39566	2.54017	3.03198	0.00692351
WBGene00009049	6.72024	5.59756	12.5291	12.9377	7.432	6.94413	0.00273544
WBGene00009058	7.1751	6.35749	12.1645	12.5296	5.73767	6.3605	0.00189395
WBGene00009075	3.65107	2.16444	8.09116	7.84546	2.53706	4.27802	0.0119149
WBGene00009079	1.38225	0.939581	6.87738	4.28469	1.14761	1.63615	0.000181236
WBGene00009081	28.0797	24.7165	46.69	52.9924	26.0552	30.0263	4.77103e-06
WBGene00009090	14.6152	10.44	51.6493	56.836	11.0394	15.3729	1.44294e-10
WBGene00009094	0.301692	0.37597	4.57959	1.79156	0.784484	0.761277	5.34786e-07
WBGene00009101	2.04238	0.930981	5.25935	5.24973	1.35654	2.09145	0.00146636
WBGene00009102	1.03776	0.72746	2.84528	3.69011	0.555326	0.235678	0.01593
WBGene00009115	2.69107	1.95797	5.67405	6.38838	1.69396	2.76445	0.00030039
WBGene00009129	2.90992	1.81879	5.22127	5.49212	1.81832	2.72688	0.0275529
WBGene00009130	48.4136	41.6681	104.38	106.252	44.9198	52.2142	9.96621e-09
WBGene00009133	1.09928	0.644671	6.71041	4.30516	1.25492	1.75679	1.05169e-07
WBGene00009143	5.24487	2.91397	19.26	17.2916	3.99166	5.51678	1.04923e-08
WBGene00009149	0.852765	0.595712	3.85094	3.11338	0.687182	1.05946	2.54333e-06
WBGene00009178	0.534991	0.17288	1.64214	1.19215	0.473635	0.634764	0.000814352
WBGene00009185	4.58735	3.3226	12.1243	10.4304	2.56151	4.64279	3.40707e-06
WBGene00009193	1.08061	0.80928	5.85687	5.23659	0.700157	1.83062	3.63757e-07
WBGene00009218	4.47691	3.61275	18.1553	11.5032	3.37904	5.27685	1.9216e-10
WBGene00009221	2.84879	2.03978	15.0297	15.7116	4.26057	4.89489	2.31032e-22
WBGene00009226	0.303833	0.182233	2.63109	2.00005	0.15766	0.0501828	0.000174279
WBGene00009239	0.860407	0.878955	2.19161	2.26495	1.20402	0.731176	0.0385911
WBGene00009241	3.1994	2.45127	8.23565	6.60327	3.96658	4.00015	0.00586133
WBGene00009246	44.7326	47.1908	65.407	63.6564	42.6853	41.2066	0.00488311
WBGene00009257	0.314636	0.265706	2.5081	1.90941	0.229878	0.240088	1.33491e-07
WBGene00009261	0.794899	0.123398	6.15364	5.643	0.373655	0.382285	5.80087e-07
WBGene00009271	7.21632	6.31627	12.9038	14.2383	5.73918	7.77904	0.000425839
WBGene00009308	21.4622	16.6936	70.0817	64.1797	18.999	26.8162	1.10291e-24
WBGene00009311	0.709943	1.07871	2.72339	2.22541	0.46663	0.488575	0.0338821
WBGene00009313	8.33804	4.41966	24.3849	24.491	7.1593	8.35122	3.64156e-07
WBGene00009321	14.1261	9.54707	37.2817	30.03	12.7174	12.8844	6.73739e-07
WBGene00009324	1.11236	1.07397	4.21659	4.17852	1.3318	1.55268	0.00116538
WBGene00009331	1.55191	1.78714	11.8475	13.7183	1.19183	1.5123	5.23441e-12
WBGene00009337	5.25349	4.88146	9.89409	8.83596	3.48535	6.07159	0.00171112
WBGene00009344	15.5752	12.1753	34.3039	31.9357	12.3948	16.4805	2.62538e-08
WBGene00009355	3.24415	0.624268	24.9897	14.3711	1.31165	2.33305	0.00133862
WBGene00009356	0.695049	0.589581	3.60907	2.73896	0.736785	0.676489	0.0141129
WBGene00009358	14.4184	11.1687	23.4126	23.4825	8.46317	9.65101	0.00432466
WBGene00009377	40.9264	29.3093	85.0549	92.6716	45.7228	37.4957	3.43607e-05
WBGene00009384	5.64246	3.53463	8.7151	10.2192	6.44137	9.31939	0.0458062
WBGene00009394	544.753	518.993	855.648	828.368	336.062	444.165	6.44679e-12
WBGene00009397	10.8587	9.83866	19.3715	15.7671	9.0905	13.1522	0.0210089
WBGene00009398	1.12451	2.59665	12.5086	11.1475	0.802327	2.93685	0.000191128
WBGene00009401	1.88053	1.26601	3.75197	4.41106	0.832431	1.88261	0.0205468
WBGene00009411	0	0.211046	1.05245	1.19491	0	0.181617	0.0430921
WBGene00009412	0.3033	0.300156	2.31256	1.77206	0.432805	0.528082	0.000340679
WBGene00009416	3.2565	2.79304	10.3498	9.14338	2.92096	3.71893	7.24704e-07
WBGene00009433	3.67524	3.08351	6.70995	6.66591	2.76474	3.64739	0.00233677
WBGene00009449	5.74591	4.92816	10.6226	11.5572	4.42764	4.82816	0.0237176
WBGene00009457	35.7472	23.9538	79.3852	79.3237	26.1102	35.0884	2.99686e-10
WBGene00009458	2.85736	3.07211	9.41758	7.41974	2.77868	2.93213	0.00350844
WBGene00009459	19.0645	17.5787	32.5315	38.28	16.9128	16.6924	0.0290906
WBGene00009463	17.1545	9.92243	27.9807	28.0896	11.8037	16.4372	0.0419145
WBGene00009467	0.231432	0	1.68241	1.1172	0.0528401	0.0840942	0.0129712
WBGene00009470	19.4205	11.9202	32.9835	34.9114	17.4871	20.3772	6.50759e-05
WBGene00009471	1.14058	0.711156	3.39325	3.52945	1.05883	1.13858	1.41961e-05
WBGene00009475	8.5266	8.783	13.307	16.2493	5.33793	7.79562	0.0430652
WBGene00009482	8.01563	7.2114	14.2268	11.3711	7.85475	9.64923	0.00545947
WBGene00009489	0.532446	0.329329	2.27317	2.12278	0.626829	0.634828	0.000547934
WBGene00009492	3.30459	2.25289	6.10926	7.53304	1.69762	2.42655	0.000501535
WBGene00009496	1.27288	0	3.19078	5.48625	0.726551	0.43361	0.00836205
WBGene00009500	0.889162	0.642499	2.69325	1.77628	0.918385	1.07696	0.00214499
WBGene00009501	0.830138	0.985839	3.5376	4.00735	1.04244	1.35739	0.0281078
WBGene00009502	2.08816	2.04101	5.52529	4.57789	1.14777	2.24819	0.017845
WBGene00009503	1.91302	3.05259	8.58721	6.23835	1.62522	1.98029	0.00284672
WBGene00009504	3.41288	4.02298	9.12556	6.90385	4.20779	4.96047	0.0435975
WBGene00009513	0.774483	0.965165	5.82429	6.08278	1.32621	2.42333	3.47172e-06
WBGene00009514	55.7032	51.0315	78.715	74.1803	40.6365	51.819	0.0267708
WBGene00009517	0.124945	0	0.861314	0.718037	0.035659	0.085126	0.0267486
WBGene00009526	2.20085	1.7771	7.36966	6.2673	1.72497	1.79039	8.9427e-05
WBGene00009528	1.43698	0.737375	10.206	6.97346	0.637948	1.16032	0.000136978
WBGene00009532	19.7385	17.2826	70.2073	72.0776	11.3822	14.0204	5.97289e-52
WBGene00009548	4.37248	2.92323	9.24351	8.14143	3.46083	3.91904	0.000788538
WBGene00009561	0.449251	0.296396	4.58506	2.72929	0.842555	0.699607	8.56251e-07
WBGene00009573	0.714025	0.665057	13.2135	9.22052	0.958968	1.48803	3.42312e-14
WBGene00009592	4.67022	3.78286	15.5321	15.5187	4.90917	6.00666	1.61978e-06
WBGene00009595	10.4864	6.99679	27.8738	30.4728	5.73712	7.98023	2.57113e-08
WBGene00009605	4.08597	2.18333	10.6234	8.96559	2.85266	3.83443	5.58989e-05
WBGene00009641	4.4795	3.37132	10.6467	10.6785	3.63644	4.52135	0.000162451
WBGene00009643	2.24027	1.47803	5.93484	5.73496	1.74372	3.42263	0.0162813
WBGene00009653	0.507485	0.304378	1.57571	1.10029	0.184335	0.335276	0.016087
WBGene00009670	0.548421	0.402026	2.444	2.87153	1.39127	1.77135	0.0164097
WBGene00009677	8.69473	5.95346	18.7323	17.3399	5.79453	8.92304	0.000158657
WBGene00009681	112.202	88.058	235.196	242.4	82.7854	112.863	1.20898e-22
WBGene00009682	127.219	98.0693	204.038	229.524	76.3025	109.142	4.854e-06
WBGene00009683	2.30875	1.52321	6.66813	8.19152	2.46375	2.59881	0.00154713
WBGene00009685	1.56662	1.11972	6.13611	6.75231	1.71392	1.92716	1.0345e-06
WBGene00009702	0.85812	0.45292	3.80025	1.97258	1.17554	1.50708	0.0312135
WBGene00009705	2.14227	1.79257	7.07283	6.90629	1.67016	3.13268	0.00600493
WBGene00009708	3.2191	1.99554	8.80058	8.51727	2.07175	3.68968	1.17832e-06
WBGene00009714	6.70382	3.91901	12.8695	16.093	5.23117	6.47525	0.00566497
WBGene00009717	2.68226	2.40454	4.74767	3.76536	2.71142	3.10619	0.0460286
WBGene00009720	0.229405	0	2.08459	1.64793	0.261886	0.260492	0.014296
WBGene00009723	29.0261	30.6166	55.2444	59.6183	36.8688	28.4835	9.77416e-06
WBGene00009724	25.3836	25.7791	79.2398	84.4655	28.7063	28.845	2.58066e-21
WBGene00009738	1.10627	0.79829	3.63972	2.78141	0.90771	1.4132	0.000728769
WBGene00009753	3.90986	3.37062	9.80102	8.50837	2.73759	2.69934	0.0100147
WBGene00009754	3.32907	2.48061	9.52324	7.51757	3.66629	3.66456	0.000983918
WBGene00009755	4.17052	2.68274	9.53966	9.04763	3.7493	3.5044	0.0105754
WBGene00009759	5.65723	4.10563	10.9905	15.497	6.24296	7.28037	0.00762399
WBGene00009791	0.0886337	0	1.99964	1.06966	0	0.161031	0.00852073
WBGene00009796	69.5549	58.5617	95.3125	106.843	44.1544	51.5122	0.00219755
WBGene00009846	1.03503	0.675969	4.1277	3.16032	0.823524	1.52906	4.97956e-08
WBGene00009877	13.8466	11.7825	28.5846	29.2639	6.50883	6.38512	7.23772e-08
WBGene00009884	22.2466	16.9772	46.0147	46.7837	15.7262	20.515	1.4143e-15
WBGene00009888	32.5735	31.8861	50.3319	50.6982	29.164	31.4097	4.66365e-07
WBGene00009893	0.872831	0.575855	3.72948	4.1952	1.087	1.72994	0.000263514
WBGene00009899	2.33108	1.96746	8.73881	6.78263	2.44537	3.70099	2.12737e-06
WBGene00009904	0.725327	0	3.63642	2.10868	0.389659	0.620136	0.00285967
WBGene00009926	3.53864	3.0421	24.4162	10.5172	4.06007	5.64979	0.00100127
WBGene00009938	20.4694	13.8118	33.4303	33.597	13.8967	18.4538	0.00765284
WBGene00009947	19.8717	16.3392	38.0105	34.4302	13.0356	14.6165	0.00489462
WBGene00009948	17.427	11.5795	41.7136	39.7746	9.2148	15.0412	2.16985e-10
WBGene00009956	2.23842	1.43461	6.57304	6.87294	1.4237	2.49818	4.83458e-05
WBGene00009957	13.4091	11.2595	51.3225	44.8984	11.3859	14.0433	6.87725e-16
WBGene00009959	38.5184	27.713	72.2607	75.9011	28.762	35.7069	6.27479e-10
WBGene00009962	3.54535	4.91203	9.6649	10.0854	3.69319	5.9179	0.00639323
WBGene00009964	2.4938	1.09687	19.0144	10.868	3.32138	3.49248	2.09425e-05
WBGene00009971	13.7616	11.0948	25.3439	28.0227	10.5288	13.6905	1.66425e-06
WBGene00009982	113.084	73.9777	707.482	553.812	120.475	153.813	2.31134e-18
WBGene00009983	32.0923	14.9947	214.965	151.413	24.8646	37.5643	8.25461e-07
WBGene00010007	46.2754	40.4518	94.7256	109.49	65.2791	70.7652	1.2875e-10
WBGene00010008	2.45776	1.51342	8.62536	4.89643	1.43405	2.3815	0.00651223
WBGene00010018	5.56871	4.46642	8.25699	9.62164	2.82541	3.04182	0.0442406
WBGene00010019	6.11751	4.56913	29.802	27.727	0.922373	2.62132	2.34119e-07
WBGene00010035	5.51043	5.10251	14.2979	12.167	4.9663	5.84002	0.000380433
WBGene00010041	90.1559	76.386	172.982	188.857	58.5024	53.819	3.04648e-08
WBGene00010046	5.37242	3.40549	10.8926	10.8968	4.26912	5.07175	0.00113835
WBGene00010047	6.25466	5.52275	12.8731	12.7994	6.24906	7.87761	7.26791e-09
WBGene00010049	151.809	133.803	236.591	237.855	114.58	131.997	1.4652e-07
WBGene00010062	1.03752	1.50592	5.02818	5.24693	0.473766	0.345579	0.000566155
WBGene00010065	20.9301	15.5061	72.8601	85.4356	12.3833	16.1074	1.42391e-21
WBGene00010072	1.42964	0.479879	4.80974	3.89172	0.944875	1.46958	2.48435e-07
WBGene00010082	6.027	5.64581	13.9548	13.4843	5.56731	7.02136	0.0189568
WBGene00010091	43.2352	26.311	67.7673	74.2641	30.9712	37.969	0.000596777
WBGene00010092	1.60704	1.87816	8.11442	7.28275	1.72975	2.33576	4.31911e-06
WBGene00010108	0.027588	0.109208	0.899027	0.697589	0.0629882	0.0501223	0.0298736
WBGene00010109	15.5175	13.742	25.4537	29.6856	15.6935	13.8125	0.0333088
WBGene00010114	7.70081	5.7346	16.9148	17.6144	8.09482	7.41106	0.00171935
WBGene00010133	29.4255	19.1131	43.3895	51.935	21.7359	20.6892	0.00483627
WBGene00010136	9.60069	8.69028	19.4741	22.2826	8.25974	8.80563	0.000214969
WBGene00010147	0.679988	0.348931	1.7519	2.99595	0.345007	0.82361	0.0144789
WBGene00010150	12.9133	9.2823	17.9732	20.2417	9.60312	9.85364	0.00778794
WBGene00010155	4.22016	3.42005	10.5788	10.9614	4.36247	4.95052	0.000214802
WBGene00010181	1.14757	0.626578	3.86861	3.27469	0.813135	1.07841	0.00238685
WBGene00010238	16.9029	13.9666	26.9413	32.604	19.1103	20.4731	5.34136e-05
WBGene00010241	7.253	5.51408	20.74	20.2888	6.90909	7.59227	1.60493e-11
WBGene00010245	0.503982	0.204619	1.38483	1.24763	0.331927	0.316954	0.0319708
WBGene00010246	8.40852	7.07408	19.1682	19.9775	6.95771	9.68895	2.76446e-05
WBGene00010254	17.0957	11.9185	37.553	35.3483	14.7881	15.61	1.49702e-07
WBGene00010265	7.35118	4.77613	18.6146	17.3701	5.41009	6.77958	3.16295e-07
WBGene00010267	1.0667	0.469174	8.02182	5.21061	0.40591	1.41312	6.71002e-06
WBGene00010285	1.20412	0.882697	11.4029	5.45902	0.381837	0.729225	4.05929e-05
WBGene00010289	7.95246	5.88652	25.3439	24.244	6.14455	8.94201	1.83035e-09
WBGene00010291	1.25544	0.496971	7.55296	4.76176	0.286639	1.48259	1.5645e-06
WBGene00010296	15.2094	17.8505	29.207	26.4688	33.5652	35.0203	0.0129741
WBGene00010300	1.87147	1.48892	5.48469	4.80813	0.973972	1.95008	0.00231917
WBGene00010319	2.03992	0.787815	12.4721	9.89312	1.53357	2.03387	4.1036e-08
WBGene00010320	2.38793	2.28169	8.10165	7.09811	1.73902	1.68302	0.00127012
WBGene00010321	2.60566	0.948467	7.2074	6.71259	1.23086	2.69349	0.0138968
WBGene00010323	1.27026	0.931182	6.72225	4.65036	2.04091	1.45308	0.000158648
WBGene00010336	6.45249	6.34952	12.0077	11.4889	5.3685	6.23902	0.00440174
WBGene00010356	12.0867	12.3672	22.5909	21.8861	11.5468	11.9814	0.000131421
WBGene00010366	5.26834	3.98271	14.284	15.075	3.57098	4.98522	1.47184e-11
WBGene00010373	2.55952	2.28786	7.24392	7.59178	3.15755	3.07512	0.00106536
WBGene00010381	2.37182	0.876301	4.3997	6.21548	1.8412	3.36115	0.0478521
WBGene00010403	0.0223748	0.0590476	1.20589	1.05439	0	0.142278	0.000456789
WBGene00010453	1.64	1.40024	5.72324	5.93208	1.76208	2.05942	6.94614e-07
WBGene00010464	0.984896	0.136798	7.7315	7.38782	0.828466	1.08305	1.08284e-07
WBGene00010467	1.80408	1.19025	22.951	18.8692	1.23571	2.04855	9.91657e-12
WBGene00010468	7.36604	2.82546	85.2385	63.1032	5.47562	9.64804	3.1898e-08
WBGene00010474	16.4028	16.8339	32.4698	39.3514	13.2265	17.5021	0.00566741
WBGene00010485	9.82581	5.25781	39.7838	34.8691	7.44356	10.7768	2.55051e-16
WBGene00010486	8.5174	4.27075	17.5611	16.936	6.70912	8.20152	3.41424e-05
WBGene00010509	0.0741482	0.293518	3.81034	3.57938	0.338587	0.740927	0.00064503
WBGene00010510	3.87553	2.2257	9.28709	8.37795	2.79668	3.68474	1.76114e-06
WBGene00010524	8.74164	5.66472	18.2089	17.5202	7.70648	9.69309	0.000619934
WBGene00010544	2.0759	1.72467	5.97467	5.65562	1.14103	3.14295	0.0316923
WBGene00010545	6.68182	5.20989	13.7042	14.0506	4.16067	4.93174	0.000431407
WBGene00010547	5.75114	4.89593	17.672	15.5658	5.29471	5.64571	0.000254569
WBGene00010556	1357.37	1397.82	1800.09	1729.19	1345.47	1281.64	0.00994945
WBGene00010563	18.9669	18.5462	30.3215	32.7298	16.8209	19.9827	0.000906124
WBGene00010573	0.71643	0.405145	10.134	5.38978	0.775382	1.47067	5.76812e-08
WBGene00010574	13.6585	8.32337	24.6332	26.7235	9.58155	14.1123	4.39989e-05
WBGene00010594	0.852532	0.562463	5.47626	4.34817	0.912413	1.25848	0.000597473
WBGene00010611	4.70595	3.32431	9.89008	11.0362	4.28696	6.60671	0.00179207
WBGene00010612	9.03162	6.52317	17.6353	19.2315	7.10875	8.50668	0.000651575
WBGene00010623	2.20271	2.33473	5.38585	4.6899	3.38027	2.72262	0.0385235
WBGene00010633	244.393	190.2	388.655	398.845	185.376	224.029	1.39014e-07
WBGene00010634	1.22489	1.6577	4.80257	4.04305	1.03978	1.96863	0.0051934
WBGene00010636	0.589809	0.359197	2.38834	1.66869	0.725113	0.906718	0.0340041
WBGene00010650	8.48585	7.5087	17.2052	17.9576	6.26829	8.02605	0.00275013
WBGene00010651	26.4497	19.1916	60.0382	64.0278	20.9631	26.4757	7.19765e-11
WBGene00010660	27.852	26.2155	44.5481	49.3839	23.0464	27.9209	7.76669e-06
WBGene00010661	10.5498	6.35909	58.7791	51.7603	7.60519	13.3176	6.90724e-15
WBGene00010673	0.362936	0.231725	3.82991	2.15301	0.441054	0.638119	3.88161e-11
WBGene00010679	10.824	7.61247	23.7587	24.3132	10.2867	11.1304	6.44288e-05
WBGene00010682	1.65578	0.819306	4.92884	4.94803	1.93747	2.10577	0.00249892
WBGene00010703	7.56018	5.53506	12.7742	11.5859	7.04651	8.08481	0.000669608
WBGene00010712	1.75495	1.22216	6.1711	4.87459	1.8643	2.14776	0.000156027
WBGene00010714	0.355375	0.260512	3.78604	2.31458	0.112692	0.663587	8.57166e-07
WBGene00010717	0	0.261752	2.98358	2.508	0.113229	0.630706	0.0240272
WBGene00010719	12.2708	9.46185	24.3193	22.169	9.58683	12.4009	0.000264238
WBGene00010724	4.0481	3.16765	6.8732	7.30373	4.72874	6.39258	0.0175899
WBGene00010728	3.45187	2.619	10.5999	9.72027	2.85695	3.84125	0.00124571
WBGene00010738	4.70708	3.85757	10.5556	8.03044	5.35824	5.21399	0.00232741
WBGene00010740	5.93453	6.34385	15.1588	16.7502	2.91573	3.61674	0.00558776
WBGene00010750	1.71769	1.20637	3.75022	3.37534	2.68833	2.66773	0.0365035
WBGene00010755	6.93312	5.86065	18.5472	19.0501	5.73821	7.2822	2.35806e-11
WBGene00010760	5.30636	2.90753	28.9706	26.825	2.41281	6.78117	8.64093e-08
WBGene00010765	0.276601	0.0608298	1.32896	1.53659	0.42102	0.335023	0.0219954
WBGene00010790	21.5437	20.4291	41.1979	41.8398	13.76	12.9945	5.05613e-07
WBGene00010795	0.853856	0.625929	3.56733	5.34313	0.974752	1.29275	0.00134696
WBGene00010796	6.45788	6.45261	10.4376	9.86905	4.95861	6.50661	0.0192655
WBGene00010822	4.40431	4.29683	8.92634	8.10484	8.55815	10.3854	0.0104021
WBGene00010829	4.50144	3.47038	11.2205	9.70812	3.29113	5.92697	0.0020143
WBGene00010830	0.331506	0.0999831	2.6592	2.16638	0.410882	0.387184	1.04195e-09
WBGene00010831	0.496285	0.218284	3.64923	2.28165	0.566553	0.721328	0.00052588
WBGene00010835	0.664891	0.687639	2.74782	1.67298	0.615432	0.78356	0.00166326
WBGene00010850	7.92167	8.2833	13.4726	13.5428	6.91043	7.81843	0.00149194
WBGene00010868	9.62021	7.92726	16.487	14.8933	7.8221	10.2907	0.00149458
WBGene00010869	5.99337	3.7508	9.186	10.7068	2.97137	4.16888	0.00475138
WBGene00010870	11.2002	11.877	24.9351	20.9261	12.6109	17.7935	0.00300482
WBGene00010871	1.44737	1.26048	6.67584	5.45644	0.859194	1.81443	9.81369e-06
WBGene00010874	0.29516	0.0486834	1.01735	0.890522	0.421189	0.234611	0.0461793
WBGene00010883	3.67954	2.50268	8.22523	8.02228	2.988	3.30807	0.00573377
WBGene00010895	0.123792	0.190569	0.982661	1.06711	0.188426	0.262392	0.00660602
WBGene00010899	1.3345	1.85236	3.64936	3.50589	2.37421	3.14876	0.022691
WBGene00010900	5.48154	4.81437	14.521	15.0253	4.28364	4.97948	1.41198e-11
WBGene00010904	81.1097	60.7832	105.794	123.272	68.8102	90.536	8.48658e-05
WBGene00010915	0.645403	0.525466	2.46121	2.32011	0.642727	0.58629	2.92582e-05
WBGene00010917	0.519879	0.097998	2.88566	1.36578	0.084784	0.742128	0.0398977
WBGene00010920	3.11486	2.31555	7.97312	7.28629	2.12853	2.29156	4.65863e-05
WBGene00010924	6.43803	4.71947	25.4735	20.8931	5.86045	7.56847	6.45154e-11
WBGene00010931	0.803923	0.856788	2.98409	3.58938	0.564769	1.15161	0.0114783
WBGene00010933	3.80507	2.55069	6.57991	6.50164	2.27644	2.8281	0.01023
WBGene00010935	12.4361	11.3927	33.7555	27.6769	9.72084	12.4124	9.2468e-08
WBGene00010945	3.90793	4.24168	7.90013	7.53435	3.09409	4.26573	0.0428603
WBGene00010948	0.372297	0.368438	5.87172	4.24339	0.42501	1.12733	1.83517e-10
WBGene00010980	8.96728	7.27314	25.4689	22.4099	8.82819	7.92176	0.000158013
WBGene00010987	1.00962	0.343794	8.20485	8.34752	2.23078	1.4201	5.16141e-11
WBGene00010991	0.363039	1.2242	3.18516	3.05994	1.01308	1.09929	0.0324882
WBGene00010992	1.84215	1.65426	5.35537	3.02892	0.905451	1.67343	0.0104494
WBGene00011026	10.1932	14.783	26.4726	23.3259	8.70115	13.4306	0.0193422
WBGene00011027	0.585873	0.110438	2.51765	2.64542	0.907692	0.760303	0.00647029
WBGene00011042	0.928857	0.612819	4.20406	4.74486	0.824734	0.703152	0.00255597
WBGene00011081	0.685213	0.361658	4.42295	3.97717	0.723564	0.840313	3.15815e-11
WBGene00011102	62.9009	55.1882	85.0417	77.7588	55.3801	60.9511	0.0309036
WBGene00011103	3.64662	2.2697	27.9408	21.8264	3.69167	4.31267	4.26893e-13
WBGene00011107	0.410842	0.445306	5.92179	2.49595	0.35176	0.759756	1.58967e-09
WBGene00011114	6.40302	3.37101	14.551	12.6745	4.68849	6.16908	0.000146616
WBGene00011120	13.393	10.7658	31.0645	29.6663	9.48992	12.5393	2.73134e-05
WBGene00011132	4.50641	2.87291	13.8984	13.2106	5.31788	6.02551	1.35056e-05
WBGene00011133	2.07365	2.4143	6.52311	5.46775	1.81025	2.5855	0.00672351
WBGene00011166	3.51055	3.07448	7.98235	8.42688	2.69538	4.51543	0.00153363
WBGene00011171	4.45805	3.22403	10.9603	10.1493	3.67014	4.08868	0.000635791
WBGene00011172	2.2353	3.2965	7.41615	8.1609	34.149	33.6835	0.0164097
WBGene00011173	6.68173	4.11628	11.8091	13.058	4.28311	5.61021	9.92152e-05
WBGene00011176	84.5902	61.8305	181.206	187.42	69.1761	88.7664	5.77012e-19
WBGene00011191	2.00665	1.30414	4.39201	5.16353	2.05144	1.9589	0.0434755
WBGene00011200	0.948419	0.658658	3.75385	2.63914	1.42461	1.45104	0.030848
WBGene00011203	17.2454	13.0032	35.7418	35.7491	15.6794	17.9039	0.000523457
WBGene00011214	45.8749	37.782	94.2226	92.0068	38.0183	46.1948	1.23423e-12
WBGene00011227	2.62244	1.09274	15.0505	9.67695	3.78157	3.25992	3.53467e-06
WBGene00011235	77.8697	70.4903	89.5157	81.1755	73.8994	77.2715	1.58691e-07
WBGene00011260	0.401405	0.195138	1.45637	1.55406	0.410004	0.47979	0.00283548
WBGene00011262	2.05739	1.43141	4.40718	4.64338	1.92165	3.43207	0.0306467
WBGene00011266	0.876039	0.177838	6.58801	5.57661	0.461574	0.795803	7.52314e-05
WBGene00011278	3.53563	1.59602	13.6442	7.96704	1.59325	3.08502	3.63542e-05
WBGene00011283	7.56655	6.8816	12.9847	11.3789	6.9426	7.80499	0.00971076
WBGene00011284	6.04872	5.80462	17.0005	17.9071	11.0901	15.7349	0.000677044
WBGene00011286	1.75906	1.85688	6.28356	7.68286	0.401625	1.11857	0.00846842
WBGene00011290	0.303971	0.250683	2.4288	3.36272	0.607267	1.03549	0.000511503
WBGene00011291	20.6872	16.7895	28.202	28.0766	16.952	18.0459	0.0125649
WBGene00011297	4.20085	2.8281	9.40219	9.75516	2.83824	3.69928	0.0017324
WBGene00011313	1.01348	0.573126	5.44398	5.15864	1.15697	2.10435	0.00432982
WBGene00011322	2.50402	1.56944	7.76771	6.25972	1.92953	2.90021	0.00110311
WBGene00011330	38.2073	35.91	59.5794	57.5413	34.492	39.8149	4.66484e-06
WBGene00011335	15.1658	10.4361	24.6292	22.6791	15.0326	18.9246	0.00416538
WBGene00011336	13.4118	9.05918	25.415	27.6186	12.5767	15.3743	0.0011122
WBGene00011365	1.55334	2.39126	3.89383	5.45525	2.5614	2.35179	0.0300792
WBGene00011378	7.7747	5.28484	23.0326	20.8506	8.67379	10.5404	3.73271e-07
WBGene00011379	3.93459	2.40593	15.1554	14.8353	1.97196	4.22804	6.07515e-08
WBGene00011393	5.91769	4.26708	20.7071	12.5665	7.88568	8.19343	8.5102e-08
WBGene00011400	1.27485	0.887814	7.76735	6.55297	1.3745	1.64062	7.04997e-10
WBGene00011401	16.3792	10.512	42.8159	39.2629	13.2416	17.7738	9.69935e-08
WBGene00011404	10.7061	7.6166	18.9156	19.4216	9.71871	10.9266	0.000351364
WBGene00011405	0.426134	0.224915	1.99399	1.69791	0.389176	0.541946	0.00944516
WBGene00011414	2.08289	1.57051	8.88859	6.042	3.11379	2.61293	0.00135133
WBGene00011423	28.3354	23.7186	42.7564	43.203	22.3146	25.2374	7.27263e-05
WBGene00011425	3.00729	2.03368	5.60676	5.96242	1.75946	3.03919	0.0316397
WBGene00011436	13.1911	11.8043	30.2376	30.632	11.7487	14.5892	9.77145e-34
WBGene00011438	4.51199	3.11336	10.9472	10.2291	3.21337	4.17394	0.00212535
WBGene00011445	4.6865	5.03873	12.0198	10.1246	5.3996	4.41494	0.0092636
WBGene00011460	35.2917	20.7591	153.321	147.516	29.087	35.8328	8.11122e-12
WBGene00011462	7.07747	5.02554	14.2081	16.993	4.58754	6.45648	1.83924e-06
WBGene00011466	7.81385	5.76687	18.204	18.8752	5.19085	7.90023	1.25833e-05
WBGene00011467	3.09873	1.98245	10.3569	5.93594	3.05509	3.15612	0.00279374
WBGene00011468	0.0721253	0.158617	1.29573	1.02241	0.192121	0.283917	0.00380472
WBGene00011472	0.807255	0.0626578	2.0831	2.23771	0.216836	0.733318	0.0383538
WBGene00011474	72.8424	79.1899	144.045	131.811	69.9086	85.1583	5.29317e-09
WBGene00011478	5.5838	4.16446	10.4218	11.58	5.36974	5.59616	0.00141743
WBGene00011479	2.29398	0.885931	5.25952	5.59477	2.42716	2.49048	0.0347692
WBGene00011487	82.6846	73.1027	115.859	116.168	73.9285	98.1598	3.01803e-05
WBGene00011491	8.8234	6.89931	17.6125	15.9423	6.05191	8.3781	0.000522305
WBGene00011493	4.67303	4.23345	12.326	9.25899	5.37449	5.22709	0.000653119
WBGene00011495	0.834511	0.373604	2.05455	2.38076	0.544382	0.93406	0.00388414
WBGene00011498	17.3782	13.3562	25.1823	25.8259	16.9152	18.9161	0.00562746
WBGene00011517	0.941782	0.660181	3.94697	4.46511	1.4447	1.60411	9.16406e-05
WBGene00011524	1.15746	0.391611	7.03045	6.24239	1.18582	1.6985	5.96033e-09
WBGene00011530	1.18868	0.535896	12.7631	7.70779	0.588026	1.37676	6.45915e-08
WBGene00011535	5.75459	2.81232	43.0087	32.6623	4.54179	5.09845	7.28606e-17
WBGene00011536	4.81283	2.14668	33.8996	28.126	4.56567	5.35727	9.37771e-16
WBGene00011537	1.52745	0.82452	18.6225	14.2044	1.10964	2.77511	9.24201e-12
WBGene00011548	1.25388	0.526435	8.00075	5.50263	0.325322	1.55323	3.46185e-06
WBGene00011554	8.08652	6.90428	19.7243	20.7301	7.24037	8.89427	2.30922e-07
WBGene00011559	59.7444	61.6988	90.5213	75.977	69.9421	65.6074	0.031442
WBGene00011564	10.9395	11.1037	19.3045	16.3543	6.02589	7.13467	0.00915643
WBGene00011579	5.06593	4.93745	8.51408	8.40306	3.6145	4.54964	0.0469011
WBGene00011587	8.28038	6.45054	17.4866	19.35	8.51221	8.94404	1.63765e-11
WBGene00011590	4.80687	2.84853	20.1308	14.6226	2.59587	3.18998	6.243e-10
WBGene00011594	0.19386	0	1.85271	0.835558	0	0.110065	0.00705121
WBGene00011617	1.57828	0.705952	6.67213	5.81101	0.977218	1.50663	1.19696e-08
WBGene00011619	0.530031	0.211934	1.71114	1.79068	0.550071	0.904609	0.000171991
WBGene00011624	0.572795	0.251937	3.9087	2.41395	0.363276	1.09848	0.0149302
WBGene00011643	0.337293	0.286111	2.02317	1.07994	0.687588	0.350171	0.0271016
WBGene00011669	2.61504	2.12343	5.39547	6.28872	2.52603	2.92373	0.0230567
WBGene00011672	0.577262	0.870519	10.336	10.0155	3.48326	3.37108	4.0406e-18
WBGene00011692	1.16377	0.719819	3.00845	3.8874	0.705793	0.99111	0.00634564
WBGene00011699	0.932203	0.307513	6.93735	7.80143	0.266048	0.476338	1.28327e-10
WBGene00011723	3.90492	3.04471	9.41784	9.55436	3.37713	3.22479	0.000280875
WBGene00011727	0.759507	0.620396	2.67451	2.41101	0.908333	0.788507	0.00574397
WBGene00011736	17.8408	15.8918	33.7728	31.6061	15.2751	18.2273	8.25581e-11
WBGene00011737	13.4113	10.5436	49.7933	47.731	8.77929	11.2969	2.01389e-38
WBGene00011748	44.6163	29.4721	127.249	125.709	39.0302	46.2629	2.76459e-26
WBGene00011756	5.49883	4.6084	9.53093	8.25606	4.24149	5.80522	0.0491643
WBGene00011757	0.142162	0.125056	1.36606	0.571886	0	0.495042	0.0219904
WBGene00011768	10.0561	8.04187	17.6169	15.5859	7.60977	10.2769	0.0019664
WBGene00011777	9.86664	9.08719	24.5671	21.1585	9.37377	13.4745	5.13726e-05
WBGene00011793	1.91872	1.53892	6.64876	4.79979	1.97565	2.18728	0.00329856
WBGene00011794	2.47909	1.83353	4.37385	4.10164	1.6584	2.35243	0.0347857
WBGene00011795	26.0678	23.2557	63.8041	59.7344	24.331	29.1535	1.69688e-10
WBGene00011796	0.786189	0.246997	4.92693	2.66782	0.854766	1.08828	6.58751e-05
WBGene00011798	0.533608	0.880128	3.13504	2.45324	1.37061	1.24213	0.0174894
WBGene00011799	0.892294	0.455765	3.06651	2.21656	0.591464	1.15048	0.0167428
WBGene00011800	2.20756	0.794428	9.60028	9.3034	2.86378	4.07151	4.51031e-10
WBGene00011808	2.58223	1.50151	6.25356	6.64009	1.89861	2.50475	0.00213145
WBGene00011831	24.1961	21.0718	100.264	63.1503	23.0749	28.6077	8.31551e-06
WBGene00011836	0.40991	0.170804	1.73059	1.21503	0.394062	0.411563	0.0223824
WBGene00011838	0.373378	0.134366	1.95701	1.40448	0.503742	0.61669	0.0134786
WBGene00011844	1.06567	0.919411	3.75016	5.22911	1.26334	2.86695	0.00341765
WBGene00011850	2.24489	2.62625	6.67162	4.8146	0.977542	0.904012	0.00553427
WBGene00011869	78.0815	71.3921	111.21	110.594	56.9936	68.494	0.0131251
WBGene00011880	9.54457	9.23856	13.5566	13.9671	9.35253	11.1999	0.0404021
WBGene00011888	2.39053	1.92537	12.1405	7.38637	2.33914	2.73562	1.35781e-06
WBGene00011891	63.0653	54.3572	76.7237	88.977	47.926	56.3641	0.00379942
WBGene00011894	2.20237	1.21867	4.45225	6.36915	8.92138	10.1969	0.0342923
WBGene00011895	2.31148	0.989199	27.8361	23.7311	2.31783	3.80229	1.20728e-10
WBGene00011904	9.72216	9.06362	15.4967	14.8333	9.36453	10.9076	0.00289567
WBGene00011909	0.393206	0.239464	1.93342	1.49487	0.345292	0.934195	0.0173007
WBGene00011910	6.40484	4.68271	18.9793	15.9743	4.69692	6.15216	3.32716e-16
WBGene00011911	19.6495	12.7136	37.3701	39.7626	16.8021	18.8147	2.88495e-05
WBGene00011918	6.11594	3.36758	11.0661	12.2883	3.88466	6.39124	3.30128e-05
WBGene00011919	8.51193	5.23578	17.166	15.9622	6.64855	7.20908	0.000888748
WBGene00011927	2.04472	1.54173	6.17816	5.66548	1.2088	1.99012	0.00561182
WBGene00011928	0.175282	0.165204	1.50646	1.03609	0.571713	0.545923	0.00529226
WBGene00011938	10.2404	6.60342	36.6301	27.3063	7.90877	9.38338	7.62283e-18
WBGene00011949	1.67755	0	12.0622	12.3805	1.61269	2.32596	0.0301288
WBGene00011951	5.81965	2.90386	20.6566	19.1111	5.30375	7.28577	2.16088e-08
WBGene00011952	0.048542	0.0640517	0.57799	0.557924	0	0.176384	0.0370782
WBGene00011954	9.40507	5.65349	21.9389	22.0401	7.39641	10.0151	3.36613e-05
WBGene00011968	40.7808	27.1947	110.837	97.524	34.5407	51.2532	8.71444e-15
WBGene00011971	6.00691	4.85878	13.0765	7.65225	4.43715	5.91287	0.00910048
WBGene00011978	6.73832	6.35947	20.1293	19.9003	6.12287	8.22101	7.06204e-19
WBGene00011999	2.68892	0.591343	13.2	8.24145	1.27901	1.3231	0.00195918
WBGene00012005	13.777	15.1491	31.5741	27.9213	15.9556	19.8308	8.45191e-06
WBGene00012010	1.47128	1.30601	4.19104	3.07461	1.03829	1.26362	0.0240252
WBGene00012011	0.279242	0.552694	2.37996	1.18752	0.796949	0.659532	0.0201629
WBGene00012012	3.10379	1.83813	8.6687	8.14598	1.89717	2.4865	4.80211e-06
WBGene00012013	2.15455	1.94153	4.14947	4.04674	1.97969	2.14816	0.0447877
WBGene00012032	0.8958	0.636471	7.13966	4.1712	0.524428	1.1476	3.48356e-08
WBGene00012085	9.03668	8.90239	18.4863	17.7164	13.2114	15.747	4.5055e-05
WBGene00012087	35.5538	29.5327	81.7087	84.8718	27.5258	36.8099	1.41347e-13
WBGene00012097	133.717	136.836	174.595	180.576	142.527	140.578	0.0129741
WBGene00012101	5.06111	4.33181	17.2302	10.7694	3.51347	4.90821	0.00273544
WBGene00012102	0.560724	0.287732	2.0303	1.61119	0.568992	0.565963	0.0344714
WBGene00012107	1.76362	3.69128	6.55517	6.67524	2.01332	2.01642	0.0309835
WBGene00012113	20.2867	17.4577	39.4826	39.1993	15.3914	18.2379	6.89063e-06
WBGene00012115	1.37495	1.0928	3.07376	2.8649	0.651716	1.26363	0.000158657
WBGene00012120	2.4384	1.51769	7.03508	7.19161	2.25844	2.96736	0.00140446
WBGene00012130	4.07939	4.52645	11.6495	13.6132	4.84221	6.33769	1.11702e-07
WBGene00012138	2.50418	0.797588	6.52987	6.25267	1.47866	2.58859	0.000260504
WBGene00012140	88.1139	89.3702	144.505	144.946	74.7133	73.2293	0.000118936
WBGene00012144	14.5884	12.3606	100.547	98.7868	8.20776	10.1898	1.13518e-90
WBGene00012158	104.521	100.62	138.552	137.384	86.2525	91.4164	0.015026
WBGene00012168	4.81975	2.42049	12.8483	10.7072	3.44912	4.86842	8.82009e-05
WBGene00012169	7.04039	4.67179	15.4041	15.2952	4.83163	6.09981	4.68834e-06
WBGene00012171	0.238665	0.629841	3.29049	5.76056	0.81737	0.650416	0.0103493
WBGene00012172	1.76354	0.750649	4.49204	4.83853	1.07156	1.67953	0.00051375
WBGene00012173	2.01119	1.30088	4.10243	4.53253	1.57565	2.36433	0.0280471
WBGene00012177	4.16143	3.53448	8.63308	8.46646	3.76775	4.25825	0.0240397
WBGene00012180	7.19507	5.99307	10.7653	9.09673	5.85234	8.33349	0.0162478
WBGene00012184	15.1911	13.077	20.2321	22.8103	13.3422	15.7094	0.0236419
WBGene00012185	27.2666	22.6959	45.5851	49.2473	21.0846	19.8392	6.73793e-06
WBGene00012186	0.561506	0.629777	7.13159	3.11394	0.421998	1.13067	4.31426e-05
WBGene00012191	4.3487	3.08319	10.0062	9.77267	3.40841	3.59663	0.0167672
WBGene00012207	18.9347	11.9803	37.9813	35.6769	13.6427	16.7775	1.05736e-07
WBGene00012219	2.14975	1.26901	4.96343	4.16142	1.22706	2.36398	0.0248458
WBGene00012224	1.3005	1.11037	5.27357	6.15486	1.22264	2.1543	3.34358e-05
WBGene00012239	2.05848	2.24381	8.80579	10.8011	2.04343	2.35776	2.4162e-06
WBGene00012249	1.56288	0.989874	7.67876	7.54453	2.64056	2.49873	0.000142439
WBGene00012255	0.698755	0.873488	10.694	2.62072	0.587772	2.50561	4.10446e-06
WBGene00012256	0.826605	1.51022	15.4344	6.09019	0.750075	2.3297	0.000265173
WBGene00012257	0.791769	0.870623	16.7051	5.27059	0.715567	1.88803	0.000334948
WBGene00012261	1.12755	1.69611	24.4773	9.5383	1.80208	3.48254	2.61622e-05
WBGene00012273	1.57624	0.631389	4.55097	8.86427	1.22103	2.19895	4.49907e-07
WBGene00012274	28.8956	26.9079	53.4373	51.6726	23.729	28.9312	6.07096e-06
WBGene00012289	3.98707	4.01881	6.87125	8.11501	5.68949	5.10586	0.0446886
WBGene00012296	9.40205	5.60082	22.3672	18.8325	7.55498	8.12631	6.14725e-06
WBGene00012302	0.166935	0.0550681	1.36	1.05528	0.0476427	0.492847	0.0239438
WBGene00012306	9.17845	9.27207	17.0408	16.3371	9.06701	9.00316	0.000977828
WBGene00012307	1.13763	1.6212	6.10272	5.02098	1.66234	1.19878	0.000758591
WBGene00012339	22.2793	25.3058	42.9604	42.3501	20.8222	20.387	0.000584085
WBGene00012345	2.57313	2.81736	6.58741	7.36219	3.18745	3.43158	0.0441435
WBGene00012346	0.276284	0	3.0671	0.816558	0.0450575	0.215125	0.00283543
WBGene00012357	24.2957	17.179	47.2834	44.0667	13.1072	18.1593	0.000796144
WBGene00012379	4.18997	1.66739	22.5068	16.4349	3.18881	5.86035	1.13208e-08
WBGene00012383	61.6279	48.698	80.5625	92.3466	35.1769	40.6641	0.00695509
WBGene00012401	0.411898	0.22646	2.15108	1.02574	0.195924	0.374172	0.039101
WBGene00012402	0.992243	0.833176	4.63542	3.57686	0.926782	1.80273	0.00593269
WBGene00012429	1.26062	0.499022	8.92715	5.0712	0.719556	1.14516	0.000124135
WBGene00012433	2.9729	1.21741	19.2731	13.7267	1.69691	2.37467	1.45474e-12
WBGene00012437	1.03008	0.870946	3.84815	3.05755	1.74677	2.17127	3.94588e-07
WBGene00012444	5.65544	4.33714	12.7227	11.3336	4.80076	6.58649	0.00539279
WBGene00012462	9.72146	7.45921	18.7868	19.4921	9.38677	8.94778	0.000111737
WBGene00012464	6.44975	6.28263	13.1205	11.7989	4.89579	7.11671	0.00740377
WBGene00012478	9.70839	9.22344	16.7778	14.7029	9.96165	11.7243	0.0188749
WBGene00012486	3.70342	2.99718	7.24114	8.11587	2.64941	3.05023	0.0386439
WBGene00012529	30.2974	27.9911	39.6771	42.198	26.1989	27.7968	0.023131
WBGene00012531	10.2533	9.24347	16.1739	16.7085	11.9656	13.2854	0.00121113
WBGene00012538	27.6014	21.4729	64.8537	67.76	17.4094	21.5547	8.43556e-20
WBGene00012540	0.355222	0.0937438	11.1306	4.81769	0.729931	0.645374	8.01272e-08
WBGene00012547	3.96682	3.0082	11.6582	12.525	4.32027	4.92892	3.09449e-05
WBGene00012554	23.2396	17.8799	57.8905	49.0675	14.8036	22.4347	1.59685e-07
WBGene00012585	33.6209	30.4662	52.1031	50.4565	40.2887	43.5125	0.00249972
WBGene00012591	31.0462	18.4257	65.7602	67.627	29.406	32.2668	2.98637e-05
WBGene00012595	23.2679	17.4502	50.8276	49.4752	17.1843	21.978	2.57101e-13
WBGene00012603	0	0	12.6769	18.505	0	0	4.24609e-15
WBGene00012604	4.24293	3.63908	33.769	42.427	0.484368	2.50531	3.95492e-13
WBGene00012605	10.2203	10.1935	22.4925	24.0453	8.49038	9.24067	0.000129418
WBGene00012609	0.639771	0.738662	3.80888	3.4009	1.27812	0.944408	0.0318574
WBGene00012610	1.44796	1.06769	7.95322	4.50321	0.972337	1.74089	0.000200567
WBGene00012627	3.23461	2.23567	9.55624	10.0025	4.83554	4.82729	0.00467887
WBGene00012634	6.08985	7.90389	15.2657	18.5887	12.7645	15.0545	0.0208361
WBGene00012635	0.498083	0.131445	4.93183	1.83193	0.227442	0.723941	0.00446833
WBGene00012637	10.7378	9.03765	40.2647	36.1616	9.93771	13.2868	1.65696e-16
WBGene00012638	6.40183	4.00135	10.98	13.9899	4.32726	7.46065	0.00361131
WBGene00012642	3.3134	2.69766	10.5148	7.85969	3.21918	3.13801	0.01397
WBGene00012648	0.471194	0.435222	2.86432	1.89551	0.53791	0.92028	0.00132855
WBGene00012679	0.620916	0.327722	2.23567	1.46624	0.219093	0.605068	0.000828797
WBGene00012684	0.681977	0.761434	4.2081	3.52728	0.71865	1.07224	0.000200567
WBGene00012689	2.00906	1.28318	5.53177	5.0973	1.40295	1.98037	2.32628e-07
WBGene00012690	1.56321	0.364002	3.88015	2.88881	0.734813	1.28082	0.0161196
WBGene00012711	2.47139	1.49463	6.71139	5.7994	1.17554	1.49669	0.0400662
WBGene00012720	1.77096	1.38748	5.68791	5.852	2.14807	2.21204	0.00644355
WBGene00012731	1.57693	1.77478	6.4526	6.02377	1.05894	1.60102	0.00157221
WBGene00012741	4.02505	1.86764	8.98099	10.0151	3.38309	3.33495	0.00107475
WBGene00012754	0.696937	0.766347	3.2757	2.13609	0.928218	1.47724	0.0415427
WBGene00012757	4.28909	3.62789	18.6546	20.8565	3.97569	5.72782	8.37398e-14
WBGene00012759	33.3931	27.0781	45.5415	47.5111	30.984	37.4172	0.0479655
WBGene00012761	3.69135	5.87852	10.5296	17.2634	4.214	4.27829	0.0251122
WBGene00012777	1.76334	1.28583	6.42679	5.20013	2.33085	2.40275	2.97314e-05
WBGene00012781	117.588	89.4809	173.622	204.013	87.9378	103.708	8.14223e-05
WBGene00012784	6.20746	5.70596	15.6479	14.8304	3.9811	7.41296	0.0434808
WBGene00012785	1.15778	0.402026	2.97862	4.62246	0.834761	2.10347	0.0065797
WBGene00012786	12.8854	7.33228	22.2569	18.2811	8.59604	12.2173	0.00207479
WBGene00012794	9.8674	8.33487	25.1566	24.186	9.47243	10.186	2.8678e-08
WBGene00012809	13.1829	10.6767	37.289	36.0926	9.95965	13.6755	5.45495e-17
WBGene00012812	30.5555	29.3876	47.8779	42.0764	24.5391	28.5148	0.000628614
WBGene00012813	30.4342	27.7825	52.7798	41.8	22.8563	26.7774	0.00302786
WBGene00012814	0.386697	0.376614	4.14282	2.93129	0.536045	0.652376	1.76222e-17
WBGene00012825	2.13349	2.30109	9.16153	8.0388	0.804795	0.488733	3.24915e-09
WBGene00012827	13.1484	9.15462	29.3131	27.7166	8.8783	13.3164	3.10248e-05
WBGene00012831	22.18	16.0447	38.3834	39.4686	16.966	20.3531	0.00991105
WBGene00012840	25.4269	18.3667	44.4789	37.62	20.4527	22.1591	0.00161883
WBGene00012850	5.71447	4.41037	9.32457	10.4097	4.8414	6.00729	0.0108832
WBGene00012855	4.57875	3.71066	9.85099	9.98662	3.74537	4.06113	0.00159848
WBGene00012859	4.185	2.06383	6.41099	7.82246	2.75071	2.64966	0.0430627
WBGene00012870	0.139813	0.0922422	1.70856	0.883826	0.438924	0.34927	0.00740377
WBGene00012871	16.0785	8.22109	26.9537	27.72	10.5541	13.3278	0.0459353
WBGene00012875	18.1615	16.0054	28.8001	28.7973	23.0535	25.4496	0.000435378
WBGene00012901	3.51878	2.43958	21.2792	18.6223	3.88083	4.76765	3.70143e-34
WBGene00012910	3.20505	2.5146	15.6342	18.2197	4.15329	5.19349	0.00118608
WBGene00012912	4.39161	3.16079	14.1222	12.1855	3.54484	5.1177	1.50878e-05
WBGene00012917	1.80713	1.16793	7.74261	5.2562	1.22096	1.4741	5.84088e-06
WBGene00012925	2.71	2.34057	8.36807	7.53209	1.9406	2.77511	1.61735e-05
WBGene00012926	27.0847	15.7915	59.9997	57.1927	16.7182	26.2491	1.05695e-06
WBGene00012933	11.0464	10.2776	16.993	14.3279	11.2186	11.5887	0.0485327
WBGene00012937	11.5516	10.1055	33.5165	33.2293	12.8229	16.2332	1.22495e-07
WBGene00012939	0.225316	0.11149	3.42415	1.42433	0.28937	0.204679	0.000160482
WBGene00012942	9.14762	4.23028	73.9355	59.5954	8.83248	11.5327	7.5887e-11
WBGene00012946	2.68986	1.07746	6.20094	6.12804	1.97403	2.05079	0.00975021
WBGene00012947	0.546448	0.515032	2.34824	2.15338	0.935729	1.27645	0.0173224
WBGene00012961	5.33533	3.52002	25.67	28.6336	2.60331	4.02586	1.2163e-20
WBGene00012968	31.4939	24.5184	78.3549	90.4044	14.7408	21.2424	7.1794e-12
WBGene00012979	3.60186	2.64038	13.4598	12.9178	3.23617	4.57469	3.8072e-09
WBGene00012980	8.19548	7.15998	15.1265	13.7853	7.34799	7.39386	0.000460879
WBGene00013020	25.0143	27.1262	37.6587	40.0277	27.8996	24.7148	0.0214405
WBGene00013033	5.02271	3.58612	15.264	16.2512	4.04512	6.469	5.56872e-09
WBGene00013049	0.0855317	0	0.670018	0.786456	0.244105	0.252518	0.017015
WBGene00013052	1.67414	0.757388	4.43644	4.28821	1.36513	1.347	0.00741668
WBGene00013053	2.72427	1.84344	9.01783	6.74407	1.11641	2.98239	0.00441422
WBGene00013055	0.673877	0.592792	6.19386	5.852	0.76929	2.38061	0.000106724
WBGene00013068	0.388336	0.398544	2.48772	2.43007	0.689608	0.470357	0.025504
WBGene00013070	0.602669	0.16453	1.45864	1.55257	0.498207	0.396444	0.0335393
WBGene00013073	3.60043	2.33221	10.8304	10.8596	2.61559	4.83662	9.94726e-08
WBGene00013079	10.7459	8.40633	22.608	22.761	42.1473	40.7202	0.00275586
WBGene00013082	1.35112	1.42021	5.25258	3.75072	1.29407	1.28978	6.4041e-06
WBGene00013085	1.38162	0.607686	5.42592	5.0286	1.68239	1.96628	0.00118608
WBGene00013091	0.854087	0.440991	4.79392	3.11569	0.551096	0.505996	0.000241125
WBGene00013111	4.73157	4.04135	8.09588	7.98821	3.83261	4.06635	0.0206887
WBGene00013124	1.48528	1.30656	3.93006	3.35103	1.41298	2.59854	0.0018629
WBGene00013130	0.298525	0.196954	4.30287	3.6027	0	0.542366	0.0176201
WBGene00013138	1.54298	0.985978	3.34484	3.64728	1.06352	1.61323	2.36145e-05
WBGene00013148	4.25309	3.43961	19.7752	15.2958	6.73474	6.35616	0.0010328
WBGene00013158	3.88431	2.59984	14.7466	13.5229	3.59884	3.93765	5.1235e-06
WBGene00013165	7.4992	7.53652	16.1209	17.2887	5.62438	7.52527	0.000464695
WBGene00013170	1.73856	0.983167	3.94307	4.94803	0.803341	1.50412	0.012858
WBGene00013171	0.0523998	0.138284	3.02111	1.53577	0.0897285	0.190402	4.64871e-06
WBGene00013173	0.645053	0.327368	7.02765	4.16325	0.538128	0.991646	4.31009e-10
WBGene00013175	1.13425	0.77826	3.58251	2.86806	0.362556	1.97829	0.0466344
WBGene00013181	34.5054	26.7207	49.3825	43.7376	18.0193	23.342	0.0298233
WBGene00013186	0.578782	0.421357	1.85109	1.53691	0.364542	0.725202	0.0237218
WBGene00013190	2.76826	1.78752	5.90581	6.70197	2.0844	2.88925	0.0427804
WBGene00013192	2.99651	3.58896	13.7518	13.7763	3.78918	4.3553	5.25251e-07
WBGene00013194	5.31388	2.8229	15.137	18.7987	6.30262	8.02441	2.39008e-05
WBGene00013198	1.98034	1.35616	5.624	5.64712	1.77425	2.96032	0.000259317
WBGene00013228	21.7328	18.9895	36.0143	31.7684	19.4816	21.7077	0.000740589
WBGene00013263	40.4921	23.4201	177.208	119.143	42.0651	51.8034	1.76753e-05
WBGene00013279	3.11474	2.71674	5.88897	7.03858	1.86828	4.07634	0.0394682
WBGene00013289	15.9479	14.0576	32.6473	24.0966	16.1417	18.6158	2.83635e-05
WBGene00013290	32.092	20.9537	81.6956	83.8513	20.5808	29.0722	6.13034e-07
WBGene00013292	12.7152	9.48594	20.6566	22.2588	10.105	10.8398	0.00866802
WBGene00013295	3.50206	2.89792	9.15075	7.29984	4.2012	4.90676	0.0483237
WBGene00013303	3.97047	3.87549	10.4642	11.5651	3.72546	5.13848	4.73892e-05
WBGene00013304	2.05558	1.87779	7.09502	6.57896	1.9495	2.44186	8.63756e-05
WBGene00013318	4.0944	2.33126	6.85411	6.12419	3.13742	3.23536	0.0295241
WBGene00013331	1.32038	0.542669	8.00332	8.08555	1.03783	1.90731	3.0795e-13
WBGene00013352	11.621	5.31463	54.2064	35.9721	7.9146	13.6756	3.17421e-12
WBGene00013374	0.20766	0.0913365	3.64385	2.14809	1.10629	1.06896	0.00101981
WBGene00013379	56.5734	46.7253	104.459	87.3116	57.5092	67.7438	0.000233656
WBGene00013385	1.40755	0.92864	9.80102	5.7072	0.937326	1.24312	6.02219e-06
WBGene00013388	0.84318	0.684668	4.4305	3.05646	0.888522	1.29623	0.000565639
WBGene00013424	0.660196	0.910733	2.36957	2.55235	0.753672	1.14494	0.0395451
WBGene00013426	5.82503	5.29494	18.3334	17.4072	7.68421	7.52571	0.000429516
WBGene00013429	3.72886	2.95217	9.60695	10.6193	4.02034	4.55409	0.000895701
WBGene00013437	3.39434	2.57535	8.82781	8.778	2.66402	3.31471	0.00189372
WBGene00013448	7.85415	8.03335	16.6011	19.6036	8.01122	8.82349	7.98034e-05
WBGene00013449	13.8213	6.11992	24.1827	26.5472	9.63637	8.25791	0.00574397
WBGene00013452	0.783958	0.91765	3.10625	2.71769	0.707305	1.02229	2.33084e-05
WBGene00013457	0.825296	1.45198	4.0391	3.11672	1.2562	1.74932	0.0330489
WBGene00013473	32.9536	27.0415	76.9554	75.6101	27.3256	29.0046	3.53311e-15
WBGene00013474	60.0331	48.2627	102.477	109.311	38.6652	46.6805	4.4385e-10
WBGene00013476	0.412487	0.692723	2.35	2.67219	0.770549	0.749415	0.00769945
WBGene00013478	1.74531	1.07798	6.23675	7.25572	1.18698	2.22638	9.91545e-06
WBGene00013495	0.549569	0.241721	3.18166	1.65433	0.358504	0.665645	0.00116409
WBGene00013496	0.654178	0.205523	2.96736	2.64951	0.284496	0.481069	0.00068543
WBGene00013520	3.75783	5.10292	10.243	9.85428	4.95628	4.37477	0.0240397
WBGene00013526	1.62303	1.21358	7.86581	7.27527	1.85283	2.33443	4.9798e-08
WBGene00013559	1.59765	1.629	4.91511	4.08991	2.8187	2.47385	0.0139246
WBGene00013560	15.1365	12.0234	23.7853	24.5813	12.9382	15.8366	0.00195138
WBGene00013579	6.31787	4.21847	12.7843	14.1731	6.08276	7.67534	0.0113509
WBGene00013585	1.52292	0.789451	4.66971	2.2505	1.21078	1.97634	0.0348406
WBGene00013590	1.00161	0.495613	4.00155	3.38169	2.07246	0.966738	0.0265533
WBGene00013651	0.355681	0.365031	1.21357	1.43083	0.609063	0.879562	0.0437018
WBGene00013656	3.1856	2.37117	9.93065	8.63718	2.98391	4.15524	0.00599265
WBGene00013657	7.5297	5.1097	15.1	14.2591	5.15749	6.44919	0.00185121
WBGene00013684	6.88154	3.4491	14.8432	11.8334	5.66355	6.88123	0.00453097
WBGene00013696	34.6701	25.8881	52.2127	54.9075	25.3888	28.1987	0.00556026
WBGene00013700	10.5243	7.87371	19.1552	21.7038	6.8695	8.62265	4.48697e-06
WBGene00013701	0.786525	0.857336	2.48595	1.88661	0.624617	0.714487	0.0491643
WBGene00013710	3.65635	3.09403	7.77077	9.13582	3.58424	4.58506	0.0060989
WBGene00013713	23.3868	19.1004	50.1768	52.408	20.5529	24.7376	6.59436e-10
WBGene00013723	34.0507	32.5028	71.6222	72.0282	32.0487	39.1586	1.21513e-05
WBGene00013771	5.94796	4.08438	16.8498	15.6027	4.50366	6.49669	2.46968e-18
WBGene00013785	1.03486	0.546204	5.62926	3.9727	0.803341	2.16218	3.38717e-07
WBGene00013800	5.45269	2.55972	12.4856	12.5343	3.11237	4.8104	0.00030849
WBGene00013809	2.92581	1.44427	5.43473	5.37083	1.99443	3.02113	0.0069687
WBGene00013811	1.01454	0.594979	2.40191	2.29977	0.514752	0.768019	0.0431441
WBGene00013823	0.998265	0.679857	2.7042	3.14602	0.661708	0.819076	0.0275131
WBGene00013824	0.873227	0.384078	3.80461	3.39331	1.04434	1.85091	0.00216897
WBGene00013848	0.528879	0.299084	1.60986	1.73678	0.776266	1.37268	0.0452409
WBGene00013852	0.653068	0.323149	6.82114	3.84689	0.372768	1.03819	6.85624e-09
WBGene00013854	34.2645	21.9253	57.3046	49.3466	24.5064	22.9696	0.00495861
WBGene00013858	55.1897	40.93	104.643	98.9695	36.3308	49.403	8.00599e-06
WBGene00013859	6.26227	5.34087	9.0084	8.90119	5.34306	6.11044	0.000235748
WBGene00013860	3.42349	2.25867	6.60898	5.38213	3.52638	4.03934	0.013539
WBGene00013869	6.00249	4.84022	10.9824	10.4147	6.31416	6.83157	5.79066e-05
WBGene00013879	4.004	2.21769	13.0109	9.65864	2.87799	5.52327	5.37589e-05
WBGene00013886	3.79604	1.7889	8.38287	7.89501	3.50808	5.00833	0.0289154
WBGene00013894	81.3455	77.0833	113.884	106.419	78.2704	79.0592	0.00268536
WBGene00013895	17.4784	14.8692	36.2138	39.1284	14.4905	19.6271	2.96359e-13
WBGene00013898	3.33099	3.32616	10.6067	10.5888	2.50082	2.8896	1.14461e-05
WBGene00013900	0.109495	0.0722399	0.651879	0.975333	0.156248	0.273532	0.0367386
WBGene00013901	5.44846	5.59545	14.8819	13.4107	7.5695	8.07785	2.40246e-06
WBGene00013902	1.04035	1.16157	2.66808	2.39149	1.13284	1.48303	0.0233335
WBGene00013926	8.03859	8.62417	19.5153	15.9814	7.35795	8.74965	4.52124e-06
WBGene00013934	10.023	9.35099	17.0214	15.8685	8.47688	9.97705	0.0107665
WBGene00013956	24.4638	22.1489	50.0116	51.6822	20.0015	25.4137	2.3973e-08
WBGene00013965	0.249429	0.297779	1.31005	0.737188	0.298304	0.377639	0.0180508
WBGene00013969	5.79033	5.08118	13.7714	11.1028	7.54527	7.88571	5.13764e-09
WBGene00013978	1.33886	1.19676	3.13965	3.2266	1.33121	1.45163	0.0387133
WBGene00013979	0.761056	0.898515	2.40982	2.11777	0.731632	0.873285	0.0450861
WBGene00013980	1.80236	2.52237	4.38114	5.52418	4.3645	4.56454	0.044527
WBGene00013987	19.8913	13.9011	35.3653	39.7974	17.6615	17.2663	0.000548716
WBGene00013999	17.4586	13.4428	31.1012	29.8808	12.161	15.0916	0.000938612
WBGene00014000	27.7248	28.9154	49.0941	42.114	22.4338	26.8377	0.00639323
WBGene00014007	5.86542	4.53486	14.5308	17.2751	4.23725	7.07652	2.69414e-05
WBGene00014039	3.92606	1.70106	42.3043	35.8304	4.01369	5.74894	4.35026e-30
WBGene00014048	0.322954	0.189396	2.51864	2.39213	0.409645	0.651944	0.000240263
WBGene00014051	3.49635	3.70961	7.40506	7.06942	3.14424	2.90388	0.000453796
WBGene00014062	0.829607	0.772713	3.36408	2.80447	1.1142	1.32992	0.014209
WBGene00014077	1.24197	0.64869	3.17816	3.09287	1.06337	1.69233	0.00867338
WBGene00014082	6.80268	4.67511	15.3947	18.6781	5.2851	8.84029	1.02744e-05
WBGene00014085	1.59358	0.944092	4.76918	3.51369	0.965298	1.5658	0.00986555
WBGene00014094	0.100564	0.0442317	2.05872	0.732035	0.076535	0.152255	0.00345912
WBGene00014100	1.10665	0.54083	5.18858	3.25053	0.889018	1.15423	0.000345816
WBGene00014102	0.253309	0.233971	2.76216	1.83421	0.491597	0.598282	0.000208691
WBGene00014116	22.8551	16.6128	45.0658	48.4963	16.2503	25.8106	7.50596e-06
WBGene00014121	8.01154	6.64712	17.8768	18.5559	7.34443	8.82153	0.00167127
WBGene00014125	8.38237	7.78341	25.9153	19.4829	9.14392	11.7322	0.000109412
WBGene00014127	1.75208	1.13816	4.05416	5.39072	1.23086	1.88544	0.000531735
WBGene00014129	6.20763	3.20195	12.378	11.0914	5.21829	5.99792	0.0078604
WBGene00014148	15.0588	12.2637	38.7071	35.2247	14.5049	16.9392	2.33095e-07
WBGene00014153	1.74014	0.834957	5.02299	4.66678	1.92632	2.53879	0.0223039
WBGene00014154	3.53535	3.40899	12.9525	13.5968	2.63887	6.29958	5.21128e-05
WBGene00014157	2.66114	1.45595	6.26404	6.56485	3.11203	3.59663	0.0330031
WBGene00014158	35.5585	24.4351	74.0054	75.5097	22.9215	32.5254	3.17243e-12
WBGene00014164	22.0978	20.8444	41.4507	39.8822	17.4487	19.3892	3.96885e-06
WBGene00014169	15.6968	14.0261	31.1331	25.7643	13.1408	15.8601	7.80852e-05
WBGene00014178	0.101268	0.133624	2.09428	2.26967	0.693636	0.275978	0.00232066
WBGene00014179	7.65665	5.11546	20.8453	18.5586	5.66489	6.7969	1.77965e-11
WBGene00014183	2.75997	0.642673	26.7076	13.5285	1.29737	3.28146	0.00277863
WBGene00014197	5.16509	4.01933	13.2463	11.0816	3.38665	5.31762	7.13995e-06
WBGene00014201	0.824825	1.00775	3.48433	3.08986	0.836987	1.49856	0.0069687
WBGene00014223	4.31819	3.88798	9.36008	8.93371	4.52363	5.7225	0.039882
WBGene00014229	4.01961	2.40073	8.32607	7.29474	2.27022	2.65211	0.00264146
WBGene00014233	7.34067	7.72932	21.2822	17.0447	9.56509	10.9792	1.66519e-05
WBGene00014238	3.1662	1.89902	9.66853	9.82563	2.62873	3.92211	1.0152e-07
WBGene00014239	2.03531	0.920783	3.42563	3.94342	1.65964	1.92814	0.0365194
WBGene00014240	19.4345	22.25	50.7473	49.6021	17.5097	24.3182	4.59979e-05
WBGene00014241	0.781767	1.19025	4.67311	4.76915	0.411903	1.7481	0.00637274
WBGene00014244	33.1715	28.3505	80.1538	64.936	22.4268	24.1986	2.02192e-10
WBGene00014245	0.0952674	0.251413	4.65681	2.73742	0.217512	0.692334	0.00486784
WBGene00014247	30.7388	22.4083	39.7162	49.1786	16.3542	25.1656	0.0442926
WBGene00014262	36.4951	30.4452	49.2558	50.5008	34.2703	41.4914	0.0088906
WBGene00014300	2.03172	1.70272	5.12742	5.04906	0.971637	2.46916	0.000141748
WBGene00014309	281.376	256.583	359.571	352.886	260.632	294.914	0.00255044
WBGene00014472	27.1957	26.2946	39.335	51.1189	24.892	36.2921	0.00405826
WBGene00014562	10.4965	7.74426	22.917	19.0694	6.44233	7.27953	0.00856401
WBGene00014665	20.7273	13.0046	62.0185	61.8937	19.1384	21.4132	3.2404e-09
WBGene00014728	0.162387	0.214272	0.788684	0.571591	0.208552	0.304248	0.0186881
WBGene00014752	0.320125	0.0603441	2.86597	1.68201	0.57428	0.290805	0.0030282
WBGene00014793	26.0124	25.8514	44.5027	46.7389	22.5536	28.8644	0.0107883
WBGene00014809	0.328878	0	1.23662	1.218	0.292011	0.365146	0.0335837
WBGene00014813	2.12051	1.46726	6.83892	5.20141	1.44654	2.60754	0.000109412
WBGene00014836	2.93033	2.12944	8.35694	8.98138	3.05434	3.89647	2.13246e-05
WBGene00014996	1.32438	0.419409	6.83896	6.0279	1.5119	1.82868	3.54424e-06
WBGene00014997	1.22454	0.595293	3.63506	2.66673	1.1772	1.46366	0.044163
WBGene00015002	3.66398	2.19758	17.0572	14.0557	3.31362	4.62518	3.67453e-08
WBGene00015024	14.705	12.6404	42.1004	34.3639	12.5033	16.8225	1.12424e-12
WBGene00015026	1.1784	0.565422	4.19594	2.98585	0.764344	1.28943	0.00068635
WBGene00015030	1.10271	1.23947	5.9891	6.00847	0.979096	1.59532	0.000104947
WBGene00015032	3.36502	1.56712	9.17951	7.16649	2.25968	4.49531	0.015561
WBGene00015035	0.425983	0.240896	1.60174	1.23568	0.741025	0.681799	0.0162235
WBGene00015046	1.05747	0.697671	9.27779	7.69763	1.81079	1.44092	3.67531e-05
WBGene00015048	18.3628	16.5304	38.9858	41.9373	21.3978	22.1547	1.38211e-11
WBGene00015049	1.32462	1.09241	4.4619	4.75772	1.55943	1.76734	0.00198829
WBGene00015051	14.4054	11.3935	31.2351	31.4436	11.858	14.5227	1.01943e-06
WBGene00015052	8.38632	7.2142	22.5322	19.5441	3.75544	4.29314	2.70845e-06
WBGene00015055	0.679707	0.411071	2.37829	2.57155	0.872939	0.694634	0.00105848
WBGene00015061	6.13108	5.93131	11.2214	11.2327	6.61492	7.35968	3.35841e-13
WBGene00015084	7.34978	4.55218	14.382	15.2573	5.82192	5.99532	0.00287204
WBGene00015089	5.56158	3.44975	11.2604	12.4567	5.04667	5.05219	0.000388425
WBGene00015094	31.2679	20.0194	58.8819	57.0939	21.2764	28.544	2.52164e-05
WBGene00015097	10.4825	8.29909	20.496	19.4149	7.11166	10.5019	0.00520229
WBGene00015103	0.0795549	0	2.09395	1.55444	0.0908189	0.0722684	0.000167968
WBGene00015106	2.93403	2.60999	7.0243	8.22227	2.44623	3.05461	0.00102454
WBGene00015122	27.4942	22.5842	35.6775	42.6925	21.8947	21.7782	0.0291018
WBGene00015148	1.91264	1.92786	5.92652	6.13697	1.00075	1.85812	0.000278472
WBGene00015165	0.875774	0.237916	2.61504	2.90133	0.823343	0.935955	0.00162411
WBGene00015169	2.46894	1.53117	12.3161	11.6063	2.0857	3.7455	7.25191e-15
WBGene00015172	33.9671	30.021	61.9858	61.7529	19.815	25.6164	7.65315e-06
WBGene00015177	1.54674	1.075	2.54539	2.687	1.41529	2.08079	0.0489381
WBGene00015193	5.59979	3.8506	13.4441	13.1443	3.24134	5.66007	0.00900252
WBGene00015197	5.57974	4.63226	11.9181	11.5971	5.22852	6.46258	0.000656624
WBGene00015216	12.8846	7.54096	41.415	36.5451	11.6248	12.5541	1.92302e-06
WBGene00015229	0.528531	0	4.50462	2.73363	0.724037	1.15229	0.000207257
WBGene00015230	1.67501	1.15772	3.99888	5.54641	1.1382	1.88388	0.0031843
WBGene00015236	6.57263	5.12	12.3734	11.377	6.08696	7.93687	0.00118297
WBGene00015241	0.882031	0.332529	3.89561	4.10337	0.335639	0.724936	0.0015758
WBGene00015244	1.36907	1.8065	5.55161	7.1273	1.93066	3.51156	0.0188399
WBGene00015246	2.98942	0.845267	6.47671	6.52828	1.8526	2.36647	0.00546754
WBGene00015278	12.856	10.1317	18.3647	18.9864	10.8564	13.5342	0.0399777
WBGene00015280	57.8014	57.4347	78.9226	78.4621	43.4044	54.8542	0.015199
WBGene00015287	1.30925	0.209402	2.13823	3.8304	0.815247	1.08121	0.0272747
WBGene00015295	13.0011	10.6064	36.8264	37.9	8.62014	12.6678	6.91153e-18
WBGene00015300	0.988643	0.456584	6.62938	3.57938	0.677174	0.853188	0.00126722
WBGene00015305	0.412825	1.03993	4.13939	3.66649	1.07108	0.818213	0.00116768
WBGene00015306	1.5522	0.908307	4.46615	3.49052	0.939916	1.37325	4.04054e-05
WBGene00015332	3.49918	2.76444	7.06751	9.99053	3.53664	3.90756	8.93812e-05
WBGene00015333	1.90618	0.959758	3.20649	4.06469	2.77736	3.03029	0.0267952
WBGene00015335	1.08304	0.640621	8.05105	4.12072	0.298437	0.882063	7.4092e-06
WBGene00015339	63.6359	28.2422	603.147	466.252	47.8841	69.8126	1.11169e-08
WBGene00015340	48.1072	26.1144	500.878	372.351	44.491	57.8071	8.51387e-14
WBGene00015348	17.6245	12.5296	31.467	34.6435	14.0429	16.9251	0.000828797
WBGene00015350	9.61157	9.90132	16.221	16.4012	10.1784	9.97583	0.0035285
WBGene00015356	3.27311	2.61752	5.67192	4.94475	3.82147	4.74156	0.0151179
WBGene00015360	0.280438	0.148017	1.03105	1.24633	0.106715	0.305703	0.0178722
WBGene00015386	2.94704	1.9062	8.32901	7.17294	2.44077	3.35952	0.00572721
WBGene00015388	0.378707	0.111046	2.637	1.54764	0.288219	0.267572	0.0148715
WBGene00015393	4.76437	4.37946	11.5405	8.98309	7.45564	10.2608	0.0173007
WBGene00015421	0.476998	0.0839206	1.59428	1.13304	0.290419	0.606633	0.020991
WBGene00015422	0.671818	0.738727	3.29798	2.28432	1.15041	1.34772	0.0036196
WBGene00015442	0.235476	0.186428	2.24305	1.62388	0.16129	0.299472	0.0129229
WBGene00015453	5.37801	1.94421	31.4871	22.947	2.69128	8.63317	3.1383e-10
WBGene00015457	0.848585	0.610755	2.9974	3.28067	0.616468	0.280314	0.0287923
WBGene00015458	0.878153	0.105339	5.30314	2.2939	0.546812	0.652682	0.0197138
WBGene00015467	2.25078	2.36072	7.63134	7.49557	2.0424	2.80482	1.66402e-05
WBGene00015472	15.1141	12.4739	29.9054	25.2767	9.82258	14.1155	1.23914e-05
WBGene00015480	7.23294	4.94981	14.3585	13.9415	5.76967	7.24385	2.73134e-05
WBGene00015500	1.68279	1.62264	6.08411	5.20729	0.44332	3.17491	0.0364106
WBGene00015511	1.7893	1.2093	5.634	5.61792	1.59426	1.74435	0.00147461
WBGene00015516	7.64394	3.59092	23.726	20.8832	5.48245	7.81635	9.51039e-08
WBGene00015517	1.08888	0.997769	2.65371	2.57256	1.20852	1.53867	0.020844
WBGene00015522	0.513635	0.0484106	1.51747	1.77106	0.58636	0.966511	0.0140481
WBGene00015541	2.93409	2.54309	10.4196	6.28181	2.9883	2.79601	0.000418073
WBGene00015544	1.76428	1.19545	18.4076	18.1954	1.27921	2.05751	1.91586e-35
WBGene00015545	4.64677	2.58007	23.4118	19.7769	3.99166	4.63911	4.72933e-21
WBGene00015546	0.579379	0.416998	6.07348	3.26905	0.240514	1.05263	0.000435736
WBGene00015574	5.03634	5.05433	10.4021	11.4956	2.51031	3.73737	0.0379924
WBGene00015580	8.18623	8.6358	12.8692	13.0714	8.89213	10.4188	0.00668681
WBGene00015597	0.307836	0	1.37797	2.47671	0.15061	0.399488	0.0166087
WBGene00015601	0.272065	0.10257	1.70499	2.54629	0.266217	0	0.00146575
WBGene00015602	0.0716554	0	1.97584	1.93542	0	0.0325462	8.60134e-05
WBGene00015616	0.575192	0.252991	1.87441	1.76295	0.306428	0.592178	0.0323825
WBGene00015623	6.14131	4.01713	9.99996	12.9106	5.45288	3.86226	0.0101612
WBGene00015627	7.57952	5.82931	17.8599	18.0704	6.72438	9.1673	2.25389e-06
WBGene00015629	8.65723	6.25328	17.726	16.255	6.13427	7.72872	0.00514565
WBGene00015630	1.33781	0.581952	3.79576	3.4132	0.956614	1.17521	0.000196443
WBGene00015632	7.4466	6.34016	11.8622	12.4797	4.89161	7.8416	0.00830472
WBGene00015634	4.04867	3.23774	15.6463	14.771	4.30679	5.04312	1.29267e-10
WBGene00015645	0.799796	0.496631	10.3192	5.73184	0.85933	0.512853	3.34176e-09
WBGene00015646	6.28528	2.79906	42.5647	25.4874	4.61904	7.74366	7.29152e-05
WBGene00015660	4.13175	4.44567	29.1427	31.298	4.97001	6.18416	1.58762e-60
WBGene00015661	1.82929	1.20688	5.61729	4.62553	2.03608	2.49261	0.00685481
WBGene00015680	11.4925	9.08767	18.3925	16.3851	10.9212	10.8583	0.00730761
WBGene00015688	38.8483	30.5946	79.8976	80.6166	31.5566	37.7837	1.40922e-14
WBGene00015689	14.5835	11.4138	39.2451	37.1387	13.4656	16.3	4.0419e-07
WBGene00015696	4.13346	1.8767	8.24464	6.84531	2.53694	3.02812	0.0114199
WBGene00015753	2.06305	1.62286	6.06662	7.1592	1.76637	1.91014	0.000138967
WBGene00015756	14.7478	11.9018	28.7995	21.8693	15.7837	20.8133	0.022194
WBGene00015759	37.6466	36.7489	85.0347	71.6508	44.2709	70.2357	1.13981e-06
WBGene00015765	4.16578	4.21599	9.47939	7.57713	4.38624	6.13561	0.0432677
WBGene00015780	31.5575	23.4884	90.0025	92.5259	28.9368	35.6965	5.91075e-31
WBGene00015781	1.40276	0.462741	9.88978	6.5835	0.667241	1.96452	2.69394e-06
WBGene00015791	55.9453	53.8274	99.26	80.3769	56.3734	67.2601	0.00130041
WBGene00015794	16.1367	11.9198	20.7091	23.2059	13.9263	16.833	0.0443235
WBGene00015795	0.554597	0.365899	3.45386	1.21511	0.672692	0.739959	0.000930468
WBGene00015796	3.33194	2.12417	6.38155	6.15321	2.52156	2.65268	0.028778
WBGene00015820	9.2724	7.26209	22.1938	21.0397	7.78529	10.1621	0.000110557
WBGene00015822	0.199146	0.210221	0.998418	1.14446	0.341015	0.27136	0.00264146
WBGene00015823	122.704	122.034	171.062	165.353	89.5034	98.6039	0.0323253
WBGene00015841	0.398151	0.167162	4.55933	2.89133	0.144622	0.657608	4.366e-10
WBGene00015855	5.9027	4.23595	11.357	10.7716	4.55141	4.70357	0.00430732
WBGene00015859	3.01615	3.02084	5.42002	7.9357	2.44757	3.03699	0.0331811
WBGene00015865	4.19698	3.16952	8.86653	9.76906	3.49548	3.62075	8.34696e-05
WBGene00015893	0.20366	0	1.34013	1.34596	0.290621	0.0925036	0.00622412
WBGene00015907	47.3682	33.6293	88.7323	86.6951	29.0947	33.4416	8.38328e-05
WBGene00015908	6.28662	4.7309	19.5756	14.6206	5.55076	6.64776	9.2132e-06
WBGene00015917	3.8221	2.19274	8.74788	9.64545	2.32391	2.75498	0.00116717
WBGene00015929	9.35329	5.67324	22.9736	21.2839	8.26654	8.97627	5.15166e-07
WBGene00015930	12.8818	10.0775	21.4166	20.445	14.9541	14.6879	0.00109143
WBGene00015931	5.732	3.93128	12.7045	11.5014	4.1036	4.61864	0.000330975
WBGene00015937	8.84315	8.38684	21.3803	21.6563	7.25595	8.39835	8.95614e-09
WBGene00015942	11.0121	10.3887	22.5737	23.8352	7.78361	11.8032	1.61589e-06
WBGene00015944	3.62281	4.13434	8.22238	8.44038	2.4591	3.82467	0.0482454
WBGene00015947	3.1206	2.38392	10.3958	12.2703	2.81246	3.20779	0.000207257
WBGene00015954	31.0302	26.5188	48.4797	49.5577	28.7508	34.4813	2.53205e-05
WBGene00015966	9.46414	7.57527	13.3632	11.9999	9.54094	8.37262	0.0431398
WBGene00015970	1.45472	0.839789	4.27336	3.762	0.986034	1.115	0.0388614
WBGene00015987	4.01063	3.54682	7.75412	8.48377	3.55564	4.14716	0.010472
WBGene00015988	0.586487	0.569027	1.89176	2.27009	0.639989	0.846165	0.000130456
WBGene00015990	0.136861	0.0656691	1.04482	0.715015	0.0568142	0.23735	0.00108446
WBGene00015991	0.364161	0.272292	1.1715	1.10219	0.110859	0.43005	0.0124282
WBGene00015992	1.03448	0.825745	3.66566	2.97982	0.728981	1.21817	2.02289e-05
WBGene00015994	4.31845	4.34152	13.1879	11.1481	2.81709	4.01633	4.5337e-05
WBGene00015997	4.68931	1.73687	10.002	11.4413	3.66276	4.48402	0.0107237
WBGene00016006	7.01253	6.56706	13.0581	12.2189	6.65246	7.63286	5.12189e-10
WBGene00016010	1.96958	0.649722	3.66436	3.57251	1.40528	1.62145	0.0316075
WBGene00016013	4.34982	2.77957	12.8926	13.8981	5.12186	5.56678	2.93589e-09
WBGene00016022	3.49465	3.17022	6.9534	5.05425	2.9256	3.63753	0.0148165
WBGene00016040	7.98343	5.8238	19.4429	19.2469	7.40959	11.0847	0.000281514
WBGene00016053	3.99624	2.5389	8.57057	9.15226	2.23034	2.87729	0.000767233
WBGene00016054	19.9448	15.8774	43.1788	37.8906	17.0295	21.7117	0.000346866
WBGene00016058	99.2385	73.3955	148.256	168.791	70.2742	110.712	7.02983e-07
WBGene00016083	7.09943	6.93459	15.2541	15.2599	4.94698	5.1091	0.0332493
WBGene00016085	4.32229	2.17499	9.31982	7.62023	2.71803	4.29243	0.00192866
WBGene00016106	1.51067	0.531558	14.5163	9.80049	1.41797	1.89073	2.23698e-15
WBGene00016119	3.20445	3.20143	7.05732	7.73446	1.62004	2.86937	0.0359157
WBGene00016130	0.29134	0.713935	3.07775	2.00913	0.380103	0.9452	0.00653542
WBGene00016133	5.1391	2.63709	32.3849	21.6032	5.48648	5.57615	4.07639e-15
WBGene00016146	7.02011	5.59859	49.8921	43.092	6.42888	8.61965	1.60364e-19
WBGene00016147	1.73739	1.7552	4.52531	3.65057	2.32428	2.81128	0.0401591
WBGene00016153	0.866082	0.103891	6.90787	3.4388	0.719061	0.42914	0.000851889
WBGene00016161	26.9361	17.4173	52.7263	56.245	23.0319	30.3182	4.51605e-05
WBGene00016164	0.0745099	0.0983167	3.54877	3.083	0.170119	0	0.00192769
WBGene00016172	4.02817	3.58862	7.68573	8.16855	4.86212	4.17198	0.000973229
WBGene00016181	6.21892	4.53486	15.9311	13.3551	5.54255	7.63154	0.00062048
WBGene00016190	7.53992	6.30571	12.6115	14.7385	6.33438	7.13875	0.000415289
WBGene00016196	0.100822	0	7.45567	4.57731	0.287743	0.870083	1.77511e-09
WBGene00016197	16.6396	15.2379	23.9539	23.3232	13.8571	17.8304	0.0195617
WBGene00016201	41.206	34.3579	91.9185	71.9071	31.1893	34.1985	3.28406e-10
WBGene00016210	32.9887	25.8319	52.0566	45.0848	33.9553	37.9912	0.0016165
WBGene00016212	1.17496	1.05204	3.83945	2.65269	0.862281	0.762392	0.0311132
WBGene00016217	1.22664	1.0405	6.36935	3.12181	0.300067	0.955104	0.0182044
WBGene00016218	5.66085	3.86356	12.4165	10.7131	5.29245	6.47229	0.00240587
WBGene00016219	4.14388	3.43333	15.2191	13.6793	5.28068	8.14148	1.17834e-07
WBGene00016247	0.633973	0.133846	3.24198	1.42819	0.318444	0.645017	0.00825717
WBGene00016259	0.182929	0.241376	1.7769	1.73457	0.261036	0.581609	0.00759209
WBGene00016264	13.7497	9.70592	28.2772	31.0989	8.42684	10.3181	1.71059e-05
WBGene00016281	0.841903	0.2116	2.81391	3.54806	0.274602	0.437025	0.0019664
WBGene00016286	1.44159	0.873138	5.71674	4.42748	1.45685	1.84625	2.40775e-05
WBGene00016288	9.03756	4.49441	20.4918	20.4617	6.73986	8.08604	1.84276e-05
WBGene00016292	7.31247	4.81265	11.8991	12.3091	7.06198	6.13923	0.00051452
WBGene00016312	3.1386	1.4495	6.83504	6.62859	2.10501	2.6373	0.00231496
WBGene00016322	21.912	12.2029	36.8622	37.7294	17.6909	22.4027	0.0039077
WBGene00016327	4.12129	3.4328	11.461	10.0066	3.49921	5.38174	5.02433e-06
WBGene00016329	0.424914	0.177056	2.91515	1.51655	0.638259	0.568836	0.000604185
WBGene00016330	3.49199	2.76988	6.54642	6.41484	2.58946	2.7745	0.000137741
WBGene00016332	12.2196	12.9108	27.4129	30.0742	9.7042	12.9103	1.73043e-06
WBGene00016336	1.80343	1.40616	7.80855	9.32761	2.24594	2.60632	0.00248778
WBGene00016351	48.6684	34.8991	106.773	106.043	37.0395	49.7284	3.68642e-14
WBGene00016354	12.8962	10.1305	21.4509	18.618	14.0067	16.3463	1.20403e-05
WBGene00016356	1.55639	1.2243	5.73965	5.40096	1.05922	1.79448	0.000120196
WBGene00016357	19.3141	15.6909	48.2255	48.2282	15.8232	20.4349	1.76681e-08
WBGene00016358	9.32066	5.65834	19.4556	18.778	4.85491	7.75871	2.39963e-05
WBGene00016382	1.58814	1.43112	4.75784	4.45207	1.50346	2.07605	0.00864261
WBGene00016388	2.86889	1.76312	5.96013	6.54962	1.74971	2.60613	0.00865063
WBGene00016398	2.72304	1.62811	8.21247	10.025	2.76859	4.09695	5.8391e-06
WBGene00016399	21.0789	15.9896	33.3117	38.3891	16.7397	18.6857	0.00137512
WBGene00016407	7.37058	7.64746	13.5334	12.3524	7.42173	8.99602	0.000977828
WBGene00016410	0.570418	0.627228	2.38315	2.40393	0.325592	0.690898	0.0247406
WBGene00016413	1.10123	0.726546	2.99055	3.30493	0.768263	0.88922	0.0333111
WBGene00016414	14.8569	13.2267	29.8387	31.8888	10.0128	17.4799	0.00401241
WBGene00016415	45.3794	44.5257	69.2977	68.4959	46.7138	45.9414	2.39199e-05
WBGene00016416	5.53856	4.66481	13.9681	13.4669	4.42017	6.13235	4.31009e-10
WBGene00016419	33.0288	30.3737	43.0572	43.9385	37.3719	38	0.036366
WBGene00016422	2.28935	1.92819	17.6591	8.67769	2.93324	3.82748	1.39645e-05
WBGene00016424	4.32158	3.83435	7.61117	8.47826	4.55069	7.74999	0.0255674
WBGene00016425	8.79443	6.92189	45.2897	45.9293	8.27828	12.9225	3.02437e-40
WBGene00016435	174.479	131.135	224.628	205.51	158.549	157.97	0.0225376
WBGene00016440	82.8816	55.5078	156.607	155.125	63.3905	80.9426	1.87675e-12
WBGene00016447	216.086	148.943	322.605	325.672	116.741	165.361	9.46549e-06
WBGene00016461	9.01802	5.52268	18.6038	16.8121	7.97975	7.40813	0.000130701
WBGene00016462	6.17775	4.53801	15.6058	15.5918	4.68951	5.78549	3.40448e-07
WBGene00016491	4.27687	2.46102	6.60994	9.01824	2.09247	3.44698	0.0054681
WBGene00016500	9.12983	7.90339	20.2987	20.5191	7.2692	9.13884	4.86606e-07
WBGene00016505	6.88464	7.81451	19.0209	22.4626	15.6344	15.6688	0.000379788
WBGene00016512	10.1206	7.72812	26.133	22.295	8.66513	11.7899	4.30532e-06
WBGene00016516	0.435586	0.252895	1.98726	1.74225	0.278465	0.506483	0.00051995
WBGene00016523	64.8304	44.2314	150.558	159.831	41.3444	53.9325	5.97066e-17
WBGene00016531	5.93607	4.48949	10.3889	10.0261	2.89243	3.48532	0.00270566
WBGene00016541	26.4924	21.4286	52.5783	56.2662	20.9068	24.7058	3.08229e-10
WBGene00016542	20.1887	18.7207	29.5213	32.5736	18.018	20.6085	0.0205471
WBGene00016555	5.67843	4.61763	9.64129	9.86576	4.97489	6.23799	0.0275131
WBGene00016587	5.67512	5.25781	12.183	17.8336	5.58267	6.30706	0.000214969
WBGene00016596	5.92456	2.6289	48.2997	47.3048	6.22473	8.85875	1.96184e-08
WBGene00016598	1.01548	0.167492	5.56839	3.93916	0.579631	0.691855	0.0017728
WBGene00016599	8.58839	6.48636	16.5008	19.7424	5.61174	6.26196	0.000878197
WBGene00016605	3.72709	1.96718	9.39203	8.83812	3.00076	3.70648	0.000135766
WBGene00016612	6.6411	5.25781	13.0153	13.2537	4.06639	6.47159	0.00243969
WBGene00016626	0.802515	0.794196	2.96725	2.12148	1.46583	1.67673	0.0299057
WBGene00016662	0.843379	0.556424	4.7568	5.49298	0.802327	1.02151	0.029796
WBGene00016669	0.74967	0.989199	24.0776	24.7723	2.24652	0.85126	4.69182e-16
WBGene00016675	1.44131	0.6558	9.77997	8.4543	1.19148	3.43126	1.55953e-07
WBGene00016680	7.69519	6.02683	16.3653	15.4067	4.98746	5.63741	0.00134331
WBGene00016698	4.65812	2.81404	8.30032	8.09533	3.13934	3.33931	0.00881198
WBGene00016707	6.29526	5.3446	13.1505	10.657	4.06683	4.74339	0.00979501
WBGene00016716	14.3326	12.2805	29.9259	31.8186	13.3484	15.1104	2.50956e-12
WBGene00016728	5.60141	4.94226	9.47364	10.6655	6.7412	7.17277	0.0207736
WBGene00016730	1.42503	1.11645	4.7443	4.91363	0.762561	1.7395	0.00337914
WBGene00016731	0.216404	0.142774	1.5596	1.67891	0.308806	0.147438	0.0395774
WBGene00016732	0.0468065	0.185285	1.70131	1.18355	0.213735	0.170078	0.0261934
WBGene00016733	1.33208	0.98431	6.27767	7.96144	0.973241	2.32335	0.00950931
WBGene00016735	3.25265	2.83533	8.4704	6.82805	2.79932	3.33748	9.90414e-09
WBGene00016742	2.98637	2.58396	6.41223	7.25873	1.92816	2.40154	0.000500224
WBGene00016749	65.8822	52.707	83.514	96.1274	62.9715	75.2421	0.00910992
WBGene00016751	1.30429	1.56186	3.11833	2.95488	0.817639	1.15059	0.00208906
WBGene00016752	24.6499	21.9967	44.9569	51.9415	16.4151	40.6218	0.0488496
WBGene00016753	2.33245	1.60987	4.6325	4.59865	1.6181	2.20031	0.00195437
WBGene00016765	1.07679	0.710422	4.72368	4.43484	1.53657	1.57594	6.28297e-06
WBGene00016780	0.224626	0.296396	1.37641	1.52037	0.370399	0.521466	0.00144588
WBGene00016788	6.65813	5.42633	10.9836	12.548	7.15374	9.65061	0.0499837
WBGene00016800	1.12359	0.705571	2.65537	2.29499	0.826788	1.26663	0.000249894
WBGene00016805	0.370741	0.0652263	4.89459	3.15326	0.818252	1.07771	3.21944e-08
WBGene00016806	0.594221	0.663454	1.86195	1.91759	1.43498	1.43254	0.0388811
WBGene00016825	21.8208	13.9698	68.5764	63.7218	19.1902	27.2372	2.77368e-12
WBGene00016826	0.999061	0.527309	4.7166	3.29175	1.17853	1.69411	0.00027914
WBGene00016839	3.27587	2.03414	7.48719	7.48603	2.15582	4.09614	0.0028827
WBGene00016843	2.15587	1.45261	6.43904	5.852	1.51856	1.87507	0.0012361
WBGene00016862	8.71557	7.47872	15.1124	14.0428	10.9262	12.7503	0.00519269
WBGene00016866	2.30214	2.31444	9.48073	11.781	0.938607	1.24481	9.78229e-09
WBGene00016892	5.64682	4.92454	13.9924	13.5773	10.0029	10.6425	7.16644e-05
WBGene00016898	35.9231	35.8032	57.7434	50.2559	32.5821	35.2794	0.00183196
WBGene00016913	17.5477	16.0408	27.9229	25.1468	21.6541	25.2397	1.53813e-05
WBGene00016915	1.03335	0.423159	5.9399	5.69273	0.772879	1.45661	6.88817e-05
WBGene00016918	140.081	120.334	219.671	219.556	98.3208	97.5239	3.07569e-08
WBGene00016942	10.7505	9.04851	18.7567	18.3086	8.19536	9.40898	0.00170478
WBGene00016946	1.13425	1.19732	4.54923	4.25863	1.64014	2.5759	0.0442364
WBGene00016950	0.582503	0.256207	1.70355	2.45486	0.147773	0.646741	0.0488496
WBGene00016953	3.24869	2.40656	9.39374	7.46785	4.13158	6.4718	2.79136e-05
WBGene00016954	2.31099	1.87319	5.17237	6.86809	1.24372	2.36924	0.000878637
WBGene00016956	2.65871	1.99486	5.55391	7.78935	2.02343	1.89427	0.013038
WBGene00016962	0.269551	0.28454	4.52715	3.22204	0.861605	1.12637	0.000467974
WBGene00016963	0.938012	0.825145	3.35285	2.6354	1.3881	0.946777	0.00523791
WBGene00016997	4.85548	4.45477	15.5947	11.3358	6.32244	7.37425	2.27264e-05
WBGene00017009	0.446515	0.294591	2.16864	2.24529	0.191151	0.507023	0.0347857
WBGene00017018	0.422245	0.0795938	3.22578	1.61771	0.229538	0.456632	3.77745e-05
WBGene00017019	0.351506	0.252991	4.12531	1.8364	0.0729591	0.232227	9.98307e-05
WBGene00017020	0.204831	0.038611	1.5037	1.34529	0.0334047	0.558211	0.00069239
WBGene00017026	3.0817	1.94477	7.15406	7.6384	3.08976	2.84814	0.000149227
WBGene00017028	1.16831	1.49021	2.7334	2.86466	1.49674	1.50941	0.0144337
WBGene00017035	0.290692	0.174351	1.55675	1.48831	0.754206	0.552141	0.0196761
WBGene00017050	0.254576	0	1.11677	1.3167	0.0968735	0.308345	0.0418383
WBGene00017052	0.483528	0.0981571	3.96257	1.4535	0.212304	0.270303	0.000166791
WBGene00017055	1.53677	1.19823	5.86597	5.3792	1.11641	1.64984	0.00410731
WBGene00017057	0.444889	0.0978394	1.95164	1.87491	0.338587	0.67357	0.0299183
WBGene00017058	38.0366	26.8732	67.3817	69.3634	15.8987	20.6773	0.00190731
WBGene00017059	29.437	20.1981	58.7868	53.0063	14.5621	16.8467	0.000296721
WBGene00017063	5.1499	4.13731	6.60842	8.35521	4.21933	5.25106	0.033919
WBGene00017065	25.2984	26.3274	39.0072	35.7338	26.3375	31.9137	0.0289107
WBGene00017068	0.797703	0.233906	15.4416	8.55728	1.61893	2.49599	4.93401e-08
WBGene00017073	6.35703	3.66983	44.6524	35.9999	7.5595	7.27864	5.94629e-20
WBGene00017093	2.16515	1.06602	5.02243	5.34851	2.54549	3.5227	0.00329393
WBGene00017112	46.4066	33.771	99.0115	93.6767	38.8677	44.8042	1.41767e-10
WBGene00017114	12.1298	9.62415	32.4929	29.9788	10.3175	13.1794	9.33115e-07
WBGene00017154	0.0478826	0.0631816	1.2303	0.550345	0.163987	0.239233	0.00403365
WBGene00017175	4.1263	3.34323	12.0675	10.0677	3.6362	5.06358	0.00275586
WBGene00017179	1.93488	1.4945	5.11641	4.28504	1.26604	1.13605	0.00172626
WBGene00017195	8.83444	8.94339	14.768	14.9748	7.42519	8.78917	0.000158173
WBGene00017211	0.171303	0.188364	1.71765	1.21415	0.423709	0.622454	0.00390556
WBGene00017213	0.782795	0.529696	3.27044	2.53766	0.57284	0.784032	0.000207257
WBGene00017215	2.4521	2.34579	9.297	8.94828	2.44938	3.09067	1.63611e-05
WBGene00017218	1.54809	0.898801	14.5913	18.2203	1.76729	2.30634	4.23887e-15
WBGene00017244	74.3682	61.419	92.6862	90.1568	61.8703	67.3494	0.0403074
WBGene00017262	43.486	33.4882	65.7584	65.4192	27.7866	28.5151	0.000117828
WBGene00017271	0.747704	0.563774	4.35106	4.17415	0.609694	0.679222	0.000421867
WBGene00017279	6.02838	3.53534	16.9882	13.4048	4.7229	6.47843	1.05319e-05
WBGene00017302	12.0923	10.855	18.0811	18.2333	10.8983	11.3274	0.0209374
WBGene00017305	4.65214	2.91581	29.3001	22.8584	4.64698	5.59952	7.0093e-08
WBGene00017307	1.13063	0.614301	15.8381	9.63159	1.36663	1.93331	1.69634e-09
WBGene00017315	0.228832	0.22646	1.3265	1.44656	0	0	0.0320171
WBGene00017325	8.12385	3.85233	11.9323	14.1518	4.92686	6.11139	0.0314504
WBGene00017340	3.80703	3.18558	14.7222	16.4354	4.50506	4.38619	4.52833e-10
WBGene00017351	0.131206	0.173127	1.3156	0.98022	0.149783	0.297971	0.0262694
WBGene00017354	1.93326	1.3789	3.86386	3.72339	1.55086	1.99352	0.0282373
WBGene00017369	11.1918	9.19215	16.1746	16.8013	11.2772	10.8411	0.0154085
WBGene00017370	0.133402	0.0880128	1.04501	1.41828	0.114218	0.181776	0.0245755
WBGene00017384	10.3014	7.38233	24.376	26.6402	8.61724	12.6655	0.000342271
WBGene00017386	148.097	119.878	224.076	233.571	81.8792	104.248	6.9486e-05
WBGene00017387	3.98691	3.55273	13.6284	12.7355	1.95061	3.80989	2.0524e-07
WBGene00017392	0.199854	0.113018	1.1451	1.21415	0.358523	0.389034	0.00876574
WBGene00017393	0.395834	0.430136	1.66348	1.63249	0.398717	0.846069	0.00546841
WBGene00017398	14.3354	14.276	20.2276	22.8237	8.10536	10.5653	0.0306561
WBGene00017424	0.14758	0	1.34105	0.636087	0.0842379	0.0670316	0.0408608
WBGene00017427	4.29193	4.81163	8.33197	9.08708	3.83128	4.27992	0.0451571
WBGene00017429	2.34805	1.88801	9.51868	6.6204	1.80096	2.53292	0.000155732
WBGene00017430	9.81265	7.47198	27.1649	25.28	9.10832	10.3489	1.09139e-19
WBGene00017438	4.68881	2.74232	40.4706	23.1588	3.09588	5.29542	8.96503e-08
WBGene00017467	1.94413	1.56886	5.35674	5.63245	1.83421	2.08717	2.55842e-05
WBGene00017478	3.12592	2.4137	6.32673	4.68397	2.35257	4.03856	0.048943
WBGene00017483	10.6038	9.0364	36.1138	26.733	6.16068	6.9951	6.48704e-12
WBGene00017506	318.276	267.837	446.567	470.241	202.53	216.253	2.14029e-05
WBGene00017515	8.80227	9.47965	17.3194	17.8908	7.97975	8.8192	0.00178564
WBGene00017535	0.448274	0.131445	3.93298	1.37395	1.19407	0.814434	0.016414
WBGene00017537	20.6551	16.8739	28.7956	28.8557	14.4555	14.3785	0.0307646
WBGene00017542	129.09	107.437	305.961	312.208	110.767	140.874	1.61679e-25
WBGene00017545	0.215704	0.213468	1.31799	1.16214	0.323197	0.428635	0.00292714
WBGene00017550	1.62189	1.02942	3.11358	4.3654	0.703114	1.88364	0.00236601
WBGene00017553	1.76506	1.40338	5.24705	4.47353	0.568325	1.25394	0.000555147
WBGene00017554	0.655227	0.529903	1.93389	1.822	0.337806	0.556813	0.01516
WBGene00017559	3.84235	2.50372	7.96703	8.778	3.41163	4.26608	0.00669579
WBGene00017560	0.99872	0.542633	4.6389	3.37615	1.27426	1.54766	0.0111187
WBGene00017565	28.0207	25.1397	36.6302	38.8215	42.8375	44.2207	0.0448953
WBGene00017567	45.7102	38.015	86.151	86.5632	44.1542	48.2209	8.19791e-05
WBGene00017571	2.37782	2.1529	6.24592	3.93956	2.5701	3.45835	0.00225961
WBGene00017576	0.371665	0.370803	1.07937	0.916871	0.403592	0.48585	0.0287332
WBGene00017577	0.149669	0.0658299	1.31313	1.00347	0.199337	0.181281	0.00640782
WBGene00017633	0.168779	0	1.4808	1.16393	0.385353	0.383302	0.00567638
WBGene00017636	7.37239	4.48534	14.5522	15.6279	7.4587	5.33366	0.000581122
WBGene00017647	4.3287	3.05598	7.53346	9.50686	4.40652	4.58344	0.00068543
WBGene00017657	8.03363	7.27108	13.4861	12.8737	10.4623	11.8662	2.03739e-06
WBGene00017658	21.1786	15.1162	35.7108	36.0513	12.6919	16.7044	0.000185805
WBGene00017659	17.7566	24.1278	58.3728	55.8078	5.48267	7.08453	2.07674e-10
WBGene00017663	4.02644	2.71684	8.02871	7.41507	3.42128	4.92536	0.00190368
WBGene00017667	7.51474	3.88009	12.5925	11.172	4.75561	6.01026	0.0326088
WBGene00017672	2.01208	2.05546	5.77594	4.92364	1.07439	1.73936	0.0046832
WBGene00017673	3.62867	1.90295	12.4197	10.2128	3.34582	4.69092	7.96237e-06
WBGene00017678	5.03443	3.796	16.0111	14.1314	2.69769	4.32444	1.02e-07
WBGene00017687	11.8729	11.1866	19.0381	18.6312	11.0224	13.0495	0.00350291
WBGene00017698	21.33	20.682	38.3294	35.7547	9.63061	12.6709	0.0019179
WBGene00017700	0.614166	0.585288	1.71062	2.00005	0.623222	0.774881	0.0452107
WBGene00017716	1.13115	0.508107	6.09331	3.51304	0.796764	1.2899	2.00881e-06
WBGene00017736	3.07796	1.46028	7.54227	6.24066	2.13195	3.55004	0.00164649
WBGene00017737	3.33426	1.90253	6.43803	7.45742	2.16037	2.16933	0.0308398
WBGene00017743	1.27856	0.404898	6.92284	7.17131	0.700603	0.743332	2.19554e-07
WBGene00017747	3.13345	2.61308	5.93819	5.99286	3.14786	3.02863	0.0209485
WBGene00017775	140.837	130.747	206.829	191.295	130.611	143.655	0.000135685
WBGene00017798	0.58688	0.557565	3.32481	2.7791	0.401985	1.02361	0.000187314
WBGene00017802	2.2168	1.69348	6.25157	8.24719	1.83141	2.46421	1.04372e-05
WBGene00017803	0.941178	0.310474	3.02284	3.11005	0.537219	1.76339	0.0057489
WBGene00017807	0.841206	0.17526	7.82434	4.2745	0.808683	0.522846	1.82536e-06
WBGene00017814	0.639069	0.468477	7.35724	4.54316	0.999759	0.881555	6.97461e-12
WBGene00017817	0.701382	0.771234	2.29541	2.68714	0.578276	0.460158	0.038958
WBGene00017834	16.848	15.8202	31.156	31.7307	9.4591	11.4616	1.48526e-09
WBGene00017835	0.916472	0.241859	6.73892	3.58142	0.418494	0.943536	0.00151648
WBGene00017838	1.88515	2.58315	8.26976	7.7502	2.06929	2.37114	0.00218663
WBGene00017841	7.30966	4.0526	36.1849	29.3698	7.50315	9.87655	1.75669e-14
WBGene00017851	55.9038	44.1101	119.767	124.488	46.2057	60.0339	9.21725e-18
WBGene00017853	3.20515	2.37894	11.1729	9.38239	2.68705	5.23176	0.00028761
WBGene00017861	3.8302	3.84543	8.31418	6.22063	3.07343	2.9247	0.0161676
WBGene00017867	0.580046	0.800167	2.61063	2.15157	0.722371	0.958035	0.0122497
WBGene00017869	0.0883772	0.23323	3.60001	3.35206	0.151336	0.240848	7.82656e-05
WBGene00017904	4.16107	3.55776	13.9076	12.828	4.9574	6.85338	1.23534e-17
WBGene00017909	3.39998	2.14272	6.29675	6.24084	2.83862	2.30491	0.0205496
WBGene00017923	14.1823	12.4866	23.3843	20.9098	13.3152	16.704	0.00240453
WBGene00017937	0.774629	0.511066	7.70245	3.90756	0.7664	0.953878	1.18316e-16
WBGene00017944	0.533608	0.528077	1.96463	2.14659	0.799524	0.454439	0.0372888
WBGene00017955	4.40914	4.07254	10.2631	9.33907	4.70985	4.74915	0.000124406
WBGene00017964	44.1715	41.3807	57.107	64.8939	46.389	45.5497	0.0163392
WBGene00017968	28.2541	21.9958	58.8125	66.0813	20.5301	24.6152	4.76309e-21
WBGene00017970	21.788	20.6173	54.4805	37.2926	34.3089	46.0725	1.68464e-06
WBGene00017971	14.4457	11.1711	22.4838	25.9257	12.3007	16.2419	0.00761781
WBGene00017975	5.85286	4.37946	17.0423	15.464	5.41858	6.45148	1.60026e-06
WBGene00017978	29.8495	23.8474	64.7411	58.6987	28.8846	33.7885	0.000142061
WBGene00017979	13.1529	12.2605	18.165	18.9678	12.7005	13.1495	0.0336655
WBGene00017991	0.928316	0.654701	10.4918	5.88675	0.950125	1.26494	3.81473e-17
WBGene00017998	4.2151	1.10136	33.4508	19.9783	2.16774	3.77217	4.15524e-05
WBGene00018001	1.59161	1.12334	3.98976	5.57311	0.76059	2.05107	0.00231496
WBGene00018004	3.08022	1.78165	6.66361	6.30464	2.21578	2.29981	0.00423396
WBGene00018024	7.09167	7.22737	13.1119	12.8191	7.13774	8.60698	1.39399e-06
WBGene00018026	0.615621	0.247227	5.50185	5.96822	0.51945	0.729438	2.3941e-11
WBGene00018031	5.40348	2.72616	54.0477	55.6515	5.80569	8.9028	7.41031e-41
WBGene00018051	5.42539	5.14173	8.49065	7.95834	3.82393	3.98227	0.00813325
WBGene00018065	1.40526	1.53177	5.05419	4.49434	1.81347	1.83157	0.0339011
WBGene00018073	9.74203	8.43756	22.7877	19.618	9.27926	11.7541	3.51368e-13
WBGene00018081	2.80216	2.17499	10.1233	9.66212	3.76343	5.09102	0.00180142
WBGene00018083	4.88785	3.35915	15.6986	14.513	4.99867	5.45771	0.000149646
WBGene00018111	0.110685	0.584201	2.63586	1.39939	0.315892	0.150821	0.014754
WBGene00018113	1.11589	0.522476	6.18103	4.30281	1.2328	1.76578	1.05319e-05
WBGene00018119	6.39919	5.55048	18.3407	16.1501	6.13028	7.60173	2.60334e-06
WBGene00018120	8.80148	6.45203	17.3353	18.4659	6.37948	10.0259	0.0186541
WBGene00018121	9.98066	8.36317	26.9364	26.6271	11.8096	14.3608	3.13033e-06
WBGene00018122	3.02819	1.88034	4.24196	5.83494	1.77931	1.94177	0.047271
WBGene00018127	1.40508	0.657876	5.90814	5.00112	0.776138	1.44108	0.000188055
WBGene00018134	3.92046	2.65373	9.68401	9.69969	2.2959	3.87359	2.61791e-09
WBGene00018135	4.54305	3.11258	13.4688	10.6943	2.89235	3.88885	1.18918e-05
WBGene00018143	0.624476	0.312553	1.59239	1.31175	0.221243	0.489034	0.0395758
WBGene00018158	3.36734	2.19872	5.69989	8.2992	2.10039	2.99585	0.00233677
WBGene00018162	0.368061	0.24283	7.84239	8.03769	0.630262	0.835876	2.5324e-05
WBGene00018167	1.47224	0.971322	11.5329	14.1717	2.31096	2.0061	0.00135582
WBGene00018170	2.15057	3.27427	21.149	19.9644	3.96587	4.05747	0.000215984
WBGene00018178	1.49664	0.987417	7.06201	6.27361	2.36182	2.51919	8.46307e-05
WBGene00018184	4.89913	5.2183	13.218	15.2644	4.62697	4.21807	1.91165e-08
WBGene00018187	24.0599	25.4681	42.7105	37.4069	21.882	22.6724	0.000328427
WBGene00018196	1.44389	1.376	4.27299	3.89536	0.709699	1.53026	0.000668049
WBGene00018215	0.296418	0.213342	1.67185	1.23888	0.215338	0.318228	0.000227045
WBGene00018227	0.20457	0	1.60251	1.76344	0.467069	0.371666	0.000604185
WBGene00018232	3.1858	2.59065	5.98948	7.83421	1.60699	3.56703	0.0210654
WBGene00018235	1.1817	0.409504	4.12914	3.66303	1.07648	1.05178	1.5645e-06
WBGene00018253	12.4973	9.03045	29.3696	28.215	14.2668	13.5151	0.000106724
WBGene00018256	0	0.105385	1.15118	1.10155	0.136763	0.145104	0.000143964
WBGene00018257	8.75164	8.82259	18.6913	16.4965	6.63388	10.0807	0.00153987
WBGene00018261	0.649143	0.0778684	2.69973	3.18789	0.47158	0.589688	0.000360635
WBGene00018284	0.126585	0.33406	4.75972	4.51024	1.01155	0.459963	0.00349333
WBGene00018292	3.02323	1.25375	29.8808	26.0113	3.40199	4.31567	1.09693e-26
WBGene00018297	159.712	72.4328	1388.7	1020.82	155.044	202.33	9.80786e-08
WBGene00018300	0.369971	0.209221	1.85485	1.67055	0.120673	0.120031	0.0107665
WBGene00018301	3.5752	2.12864	6.50299	6.26403	2.09048	2.81207	0.00706103
WBGene00018314	46.0255	31.5198	93.8679	90.7962	46.3969	56.0523	1.12466e-10
WBGene00018318	2.54299	1.1185	5.81214	5.38715	0.967681	2.17419	0.0171893
WBGene00018336	10.772	8.94939	22.3592	22.338	7.4824	10.9762	0.000484739
WBGene00018347	4.3158	4.74562	11.7201	10.8935	4.20233	5.22735	0.0020164
WBGene00018350	15.8607	15.1199	23.5907	25.0757	16.4227	20.9937	4.77767e-05
WBGene00018353	0.893082	0.757563	3.67791	3.54379	1.31083	2.27932	4.94698e-05
WBGene00018359	3.6779	2.8722	10.7718	9.92108	3.68453	3.5115	0.000235748
WBGene00018360	4.19456	1.56645	8.33239	7.32258	2.48458	3.12739	0.0124501
WBGene00018374	2.7818	2.75753	6.00186	5.61516	2.81229	3.15563	0.00115496
WBGene00018380	28.0513	19.6479	63.0931	78.5051	14.8052	22.3405	6.50148e-08
WBGene00018392	1.09492	1.65994	3.70824	3.98959	1.59568	1.84114	0.00358303
WBGene00018393	327.044	257.314	481.265	500.103	271.07	313.488	9.60286e-09
WBGene00018394	2.45883	1.40101	7.70456	6.8083	2.4242	1.67522	0.0044951
WBGene00018418	1.38827	0.644004	9.33897	4.87413	1.12671	1.87197	0.000135101
WBGene00018468	0.300421	0.286669	0.602038	0.509162	0.257703	0.279073	0.0239385
WBGene00018470	3.8941	2.50941	21.3391	21.0256	7.03003	9.29606	7.86946e-09
WBGene00018471	1.67126	1.48726	4.96884	3.75243	0.887391	1.80064	0.041346
WBGene00018485	5.51043	4.82187	10.3236	11.667	4.03926	5.00573	0.0322794
WBGene00018487	2.57389	1.00218	28.9814	17.2165	1.83043	3.41139	1.1085e-20
WBGene00018497	12.0891	10.6345	25.9752	26.4663	1.57724	1.04589	0.0103553
WBGene00018500	2.76396	0.767807	10.5751	10.5336	0.332138	0.792888	0.00411361
WBGene00018502	0.133819	0.0504504	0.886549	0.747064	0	0.0520984	0.00296251
WBGene00018522	69.844	65.2868	91.7348	94.741	55.6398	60.9852	0.00177875
WBGene00018528	0.957809	1.39688	4.10694	2.89703	1.03588	1.19064	0.0115087
WBGene00018531	4.86588	3.4378	10.1326	11.8899	4.28641	5.0119	0.000735554
WBGene00018538	9.09101	8.67256	12.7417	15.638	6.66168	7.56087	0.0400463
WBGene00018548	6.61137	5.58188	18.7319	19.594	5.66782	6.60411	2.96912e-11
WBGene00018563	4.87847	3.29866	13.2025	13.1391	3.68509	4.60803	1.0049e-09
WBGene00018566	0.647818	0.578249	2.2687	2.73742	0.565532	0.778876	0.000865235
[truncated: 638 more rows]

## Sheet: HLH-11 KO_down
gene	control 1	control 2	case KO1	case KO2	case OE1	case OE2	q-value
WBGene00000001	41.1566	40.5693	34.2611	36.7821	45.6666	44.6316	0.0261504
WBGene00000040	92.035	92.6654	68.0159	69.0067	80.3237	84.7438	2.19164e-09
WBGene00000064	620.077	612.71	559.97	496.697	654.151	658.012	2.52563e-07
WBGene00000080	54.3295	48.7067	40.0041	41.7123	56.0725	58.6746	0.000549856
WBGene00000090	26.2458	28.3218	20.4664	20.656	29.5729	27.6111	0.000105548
WBGene00000092	13.6032	13.6506	11.3489	11.5014	12.9209	14.2791	0.0421948
WBGene00000094	31.1943	30.5517	18.5226	21.0501	32.9763	30.2647	7.3793e-05
WBGene00000098	132.956	129.44	114.545	117.308	153.511	145.532	0.00210914
WBGene00000099	75.2554	70.9827	56.7167	58.3529	84.884	79.4285	0.000419681
WBGene00000101	75.6933	79.9894	59.8553	64.3069	81.3334	81.3536	1.54852e-06
WBGene00000102	71.5699	72.1384	58.9142	54.5684	81.4582	83.5068	1.62966e-05
WBGene00000106	20.1246	21.9178	17.6706	17.2424	19.1557	19.871	0.0132629
WBGene00000115	91.1542	84.9976	60.9353	62.2734	77.3152	80.7582	1.25668e-09
WBGene00000121	251.595	252.255	204.25	200.485	275.447	271.231	1.0386e-05
WBGene00000122	135.821	128.521	116.482	110.746	150.965	134.492	0.000689013
WBGene00000123	36.2162	37.2384	32.9406	33.7481	34.8745	33.3966	0.0107796
WBGene00000133	4.85285	3.67408	1.86129	2.49929	6.84169	9.34672	0.0310607
WBGene00000136	26.1606	27.7117	19.0328	21.5371	18.4466	17.0662	0.00347148
WBGene00000137	6.43473	6.15633	4.97819	4.2262	7.97942	6.53862	0.0392762
WBGene00000142	80.8565	76.7513	62.251	73.183	82.9394	82.414	0.0155651
WBGene00000143	24.3419	20.2243	17.3068	19.0221	25.0637	25.0154	0.00487913
WBGene00000146	72.9882	74.1479	54.1794	57.489	85.8117	84.1	5.75807e-07
WBGene00000147	37.1308	34.4108	24.9555	28.2133	35.158	37.227	0.00400277
WBGene00000148	31.8129	30.0165	23.9529	25.9248	32.0989	33.13	0.00264062
WBGene00000151	67.8218	64.0577	53.1231	53.0798	73.7436	70.3649	0.00130532
WBGene00000155	77.7844	73.9704	64.6839	62.4489	78.5907	76.2531	0.00016324
WBGene00000156	44.2492	45.0695	32.7668	32.6001	50.8631	52.7804	5.06991e-08
WBGene00000157	30.2308	30.3374	25.0276	19.2933	28.2447	31.4368	0.0441556
WBGene00000160	37.9753	43.2696	38.0002	33.036	42.0074	40.2087	0.0202028
WBGene00000162	23.3112	27.8606	19.0519	18.3254	25.3579	21.4281	0.000116223
WBGene00000163	43.2552	42.3625	34.2719	35.298	46.7158	49.9349	0.000340523
WBGene00000165	76.2769	68.3309	61.2149	62.9044	90.7666	78.5555	0.00463062
WBGene00000168	59.6899	64.5456	45.4253	42.0508	71.6719	65.0381	4.54475e-07
WBGene00000184	80.6197	76.5887	66.4927	66.2846	68.388	71.1375	0.0221449
WBGene00000186	19.5215	19.9914	16.5956	16.3971	20.793	20.4931	0.0111636
WBGene00000192	114.538	112.543	91.13	88.504	124.773	130.225	3.18125e-05
WBGene00000198	218.106	227.595	163.151	161.203	191.011	216.231	1.05043e-08
WBGene00000202	61.9811	58.7172	46.3456	55.5906	73.5992	69.0087	0.0305385
WBGene00000226	22.891	21.8112	18.6335	20.562	24.6404	24.3771	0.0033283
WBGene00000227	10.3139	11.3924	7.97361	8.74822	10.5729	10.6891	0.00113273
WBGene00000231	69.0144	74.6523	68.1125	64.4702	66.8655	70.2414	0.0194568
WBGene00000239	19.123	17.1614	16.4393	12.7949	15.5708	15.9948	0.048759
WBGene00000249	47.4567	48.9296	34.1955	36.9338	54.0116	51.7496	0.000595984
WBGene00000250	35.2889	41.187	29.4505	26.9568	37.8109	38.5942	0.00278234
WBGene00000264	26.2579	26.0624	20.5038	19.844	27.8005	27.2304	0.00280937
WBGene00000265	18.7441	19.9178	15.8008	14.585	22.4869	21.4537	0.00390369
WBGene00000271	33.0811	35.9998	27.745	28.1571	39.2539	36.8556	0.00122827
WBGene00000274	19.4499	19.3349	15.2609	16.5801	18.7862	18.9328	0.0018496
WBGene00000275	66.2977	65.6351	56.5155	56.8106	73.0213	67.1677	0.000477178
WBGene00000283	37.2649	33.6636	29.3586	29.1816	34.5472	36.0094	0.0434755
WBGene00000289	19.8255	21.7443	16.4424	16.7911	22.7128	23.7702	0.00338185
WBGene00000301	14.6199	14.9002	7.65786	6.27	23.9139	23.2911	0.000828152
WBGene00000366	37.6315	41.6204	35.8597	34.4664	41.2707	40.0275	0.00690436
WBGene00000369	82.1472	90.4207	71.0483	69.1268	91.7448	89.7256	0.00120273
WBGene00000375	21.3705	20.8499	14.4802	16.9109	22.8586	21.7663	0.00426755
WBGene00000376	126.06	134.41	100.604	100.663	137.836	133.049	3.46266e-07
WBGene00000382	57.0249	58.7077	45.9799	46.0057	62.6548	63.7089	0.000174201
WBGene00000383	51.4597	53.6207	40.0297	42.9355	58.1397	55.9844	7.32862e-06
WBGene00000386	84.8067	87.4113	63.3002	63.7258	98.1615	93.7189	6.33808e-08
WBGene00000387	21.892	22.0987	10.3108	11.7474	23.2841	25.4042	3.00885e-09
WBGene00000388	39.198	38.5801	19.7161	22.5018	43.772	42.2867	1.29636e-06
WBGene00000396	4.83695	4.84136	3.79986	3.43702	5.04986	4.8446	0.000479932
WBGene00000405	118.244	119.153	89.0344	100.349	136.736	129.433	6.12284e-05
WBGene00000408	60.4799	56.0499	46.0839	54.0474	67.6731	67.5937	0.0238811
WBGene00000409	29.1605	25.9486	22.431	22.7631	30.9513	32.1132	0.0114875
WBGene00000411	132.552	145.26	103.259	104.576	144.752	141.342	3.62982e-07
WBGene00000413	25.1164	24.4497	16.8252	17.3987	26.3291	25.7835	1.72955e-05
WBGene00000415	20.067	20.3009	17.3118	16.2142	20.5796	18.5528	0.0070964
WBGene00000416	81.0693	76.905	60.4734	59.2515	89.3499	85.1522	0.000120121
WBGene00000417	70.8622	78.6018	52.7545	55.1658	84.7547	79.3048	3.355e-07
WBGene00000418	19.3551	20.0822	15.0472	16.4604	23.2017	22.2839	0.0193264
WBGene00000419	22.553	23.5135	17.3525	19.0728	25.8751	24.3402	0.000124681
WBGene00000420	40.9814	44.843	36.192	35.6907	49.3196	47.7606	0.0149396
WBGene00000421	39.5905	39.0828	34.5563	33.7409	42.5573	41.8728	0.00114908
WBGene00000422	2.85669	2.1155	0.767248	1.10563	2.12974	2.2508	0.00734685
WBGene00000423	65.1887	63.4599	45.9205	45.8195	72.6372	70.9457	3.07903e-06
WBGene00000426	30.4237	26.9859	23.3998	25.7985	29.1326	31.142	0.0245307
WBGene00000444	5.56095	5.94952	3.7466	3.60845	7.60655	7.78223	0.0134309
WBGene00000459	57.3465	59.8239	46.0353	49.7035	60.8009	62.0596	0.000332691
WBGene00000460	12.1903	12.7131	5.89066	7.4613	14.8552	16.7307	0.000228136
WBGene00000461	3.03779	4.17777	0.804397	2.01624	3.5656	4.23651	0.0420975
WBGene00000464	20.1795	18.5912	16.7653	15.8408	23.0617	22.149	0.0130238
WBGene00000465	765.082	860.944	518.271	532.217	921.907	815.424	1.54326e-16
WBGene00000467	38.5466	36.4031	28.489	28.6095	40.6326	43.2987	9.9947e-05
WBGene00000473	1033.98	1059.87	783.547	816.406	1133.71	1068.32	1.68636e-10
WBGene00000474	563.148	526.503	398.455	422.371	602.145	540.091	7.60427e-11
WBGene00000475	540.354	562.317	516.477	515.509	572.742	553.079	0.00768584
WBGene00000479	780.04	892.082	639.796	642.645	810.654	797.815	4.13273e-08
WBGene00000480	66.7922	67.0583	63.3026	60.4959	69.256	68.4922	0.0206851
WBGene00000482	8.09523	8.26099	7.22822	5.77741	8.25529	8.63173	0.0156977
WBGene00000496	96.727	98.1734	63.867	66.627	115.329	103.026	2.442e-16
WBGene00000498	52.0734	53.7728	41.6709	42.4524	54.534	52.8651	0.000702617
WBGene00000500	60.9133	55.5001	46.4634	51.3024	64.3384	66.5594	0.00833175
WBGene00000506	23.0176	21.6065	17.2355	15.8053	21.543	22.2547	0.0128237
WBGene00000507	22.7688	22.8448	19.4388	18.6095	21.9744	23.3413	0.0374695
WBGene00000520	32.7368	30.9519	25.8217	25.0691	34.8367	32.8906	0.00150417
WBGene00000532	35.625	38.723	30.792	30.0319	35.9621	35.8522	0.00153766
WBGene00000533	19.1563	17.3893	15.0278	14.5332	18.0338	17.0888	0.0101995
WBGene00000534	167.944	160.242	141.216	138.797	177.566	173.719	0.00672154
WBGene00000535	88.3493	70.0842	60.806	57.6555	100.066	84.7511	0.00586437
WBGene00000537	22.9444	21.9422	15.8107	16.712	24.8145	24.7714	5.32021e-05
WBGene00000542	59.2549	60.3986	56.1777	55.7593	66.6531	64.997	0.0324258
WBGene00000543	19.4484	19.0066	16.2062	17.5968	20.4989	19.3128	0.0447254
WBGene00000548	33.6425	36.6095	28.4573	27.0595	33.9283	34.772	4.58716e-05
WBGene00000564	28.7695	30.5797	26.3514	22.9893	30.6282	28.8804	0.00819174
WBGene00000566	24.1202	22.7556	20.8944	20.6303	25.6469	23.5841	0.0131934
WBGene00000585	34.2532	34.6258	29.4473	28.7976	39.0319	39.8307	0.00230734
WBGene00000591	7.70566	9.96716	6.30535	6.28872	7.54746	7.96635	0.0126392
WBGene00000592	12.7854	14.239	11.7756	10.9767	15.2787	12.8825	0.0251932
WBGene00000597	1148.87	1055.93	584.317	637.62	1151.65	1080.85	4.96046e-36
WBGene00000608	1968.03	1807.52	1634.07	1799.98	1915.32	1981.54	0.000902386
WBGene00000609	2760.95	2635.11	2001.71	2158.04	2521.8	2600.15	1.37621e-11
WBGene00000656	2201.79	2128.92	1512.72	1703.56	1732.34	1847.67	8.20479e-12
WBGene00000668	2339.76	2258.79	2043.08	2223.47	2082.92	2318.9	0.00307909
WBGene00000673	816.005	795.353	336.12	359.246	684.782	665.318	1.51805e-65
WBGene00000675	833.156	838.233	277.212	295.622	577.782	560.808	9.11083e-93
WBGene00000677	801.737	791.67	372.266	404.613	707.66	694.962	5.94414e-47
WBGene00000680	1795.06	1605.13	1332.05	1430.47	1543.14	1523.7	3.68968e-08
WBGene00000693	2597.27	2484.19	1485.74	1694.95	2562.43	2545.32	5.39584e-22
WBGene00000696	2735.84	2568.25	2094.46	2301.01	2480.96	2493.38	3.26067e-07
WBGene00000698	3958.77	3699.87	3146.22	3446.3	3750.94	3911.52	1.29779e-05
WBGene00000708	18.0651	19.0697	7.9524	8.28002	24.0433	23.8352	1.35783e-10
WBGene00000713	2913.77	2825.07	2193.6	2368.6	3064.04	3084.39	1.46083e-09
WBGene00000715	543.82	505.806	420.375	461.943	406.456	424.607	7.33954e-05
WBGene00000716	738.77	833.831	288.357	301.96	886.261	927.585	4.30435e-61
WBGene00000751	1869.09	1735.11	1379.79	1533.13	1811.1	1824.9	6.68776e-07
WBGene00000752	838.913	673.514	479.266	554.512	942.984	968.57	2.96316e-12
WBGene00000754	2244.69	2105.72	1776.36	1904.03	1967.02	1986.6	7.48033e-07
WBGene00000757	1023.81	965.055	829.718	913.338	910.012	941.897	0.000137306
WBGene00000770	33.2988	37.0995	29.6102	27.6495	34.1678	33.0933	0.00718747
WBGene00000772	86.1438	89.8352	69.1009	68.7537	95.9359	89.1278	1.17099e-06
WBGene00000773	64.8171	57.9783	45.8872	51.4647	66.4482	67.2221	0.000701439
WBGene00000776	1354.32	1526.75	925.454	826.016	1205.63	1156.49	2.37447e-20
WBGene00000785	508.394	516.784	469.842	432.439	500.897	500.128	0.00034133
WBGene00000786	432.227	455.565	339.156	306.016	354.438	353.349	1.58713e-10
WBGene00000788	327.299	343.333	250.817	221.886	319.968	284.769	1.71719e-09
WBGene00000794	90.4041	99.8785	77.1269	80.0538	102.1	100.6	0.00176363
WBGene00000796	63.6523	64.5445	50.3153	51.992	69.4996	63.165	2.48459e-05
WBGene00000803	5.34329	5.70318	3.40116	4.05138	5.65273	5.42569	0.0266282
WBGene00000804	110.59	98.1227	79.6644	86.9138	115.923	102.013	0.0012048
WBGene00000812	33.8658	35.0659	30.1297	27.8723	37.2133	35.4834	0.00610647
WBGene00000813	45.7509	45.796	32.7544	38.9443	45.4271	47.0609	0.00106449
WBGene00000817	57.27	58.1566	49.3313	48.8217	66.2036	64.219	0.0145188
WBGene00000834	31.8113	32.5932	29.1887	29.1225	34.0284	32.8952	0.0318939
WBGene00000837	85.1808	93.837	77.6201	74.27	90.2217	87.1784	0.00072734
WBGene00000839	27.6502	26.3014	23.6933	24.6076	27.9274	29.2336	0.0239184
WBGene00000846	35.5934	37.9277	27.3083	27.9106	38.8549	40.26	3.34358e-05
WBGene00000854	35.2138	33.883	27.9427	31.3044	40.537	35.8926	0.0264842
WBGene00000863	46.9167	49.7334	38.8556	37.7169	50.0905	50.5636	0.000303662
WBGene00000865	175.787	189.281	165.86	165.272	199.918	205.904	0.0112405
WBGene00000866	129.123	122.694	83.7956	91.006	150.004	140.9	6.39844e-09
WBGene00000867	184.515	181.307	126.363	136.163	204.012	208.972	1.34505e-10
WBGene00000868	418.864	447.298	265.159	262.219	495.955	475.075	2.203e-22
WBGene00000871	84.1906	84.3189	67.5134	70.0081	85.8912	84.9663	8.17062e-05
WBGene00000875	105.306	111.021	87.3984	84.45	117.786	111.989	3.5659e-05
WBGene00000876	53.4837	54.3784	44.1509	47.8083	57.1699	57.1399	0.0105754
WBGene00000880	46.2458	41.9688	37.8542	40.148	53.3399	50.7292	0.0329596
WBGene00000885	54.8077	49.4441	38.195	42.1344	60.1456	56.1036	0.00212355
WBGene00000886	32.689	32.7152	23.2141	25.189	33.8636	30.9686	0.0179604
WBGene00000890	28.9036	26.6684	20.2731	22.052	28.8494	31.4738	0.00192568
WBGene00000892	38.7496	36.8079	28.717	30.6133	37.3048	35.4086	0.00235561
WBGene00000894	151.309	159.674	120.371	118.324	161.021	161.402	7.34341e-08
WBGene00000896	308.45	263.526	251.274	228.996	289.131	303.701	0.0016746
WBGene00000897	13.4355	14.4148	9.62593	10.1965	12.0945	14.586	0.00325099
WBGene00000898	17.0885	19.6546	14	14.8579	16.7945	15.6904	0.000615756
WBGene00000911	33.2759	35.9949	27.0709	26.8978	34.8624	33.1173	5.84061e-06
WBGene00000913	199.052	197.786	129.085	132.762	219.591	215.06	1.59676e-19
WBGene00000914	6.75874	5.6539	4.55986	3.71687	6.92198	7.28539	0.0197868
WBGene00000935	185.68	203.123	136.973	145.325	203.225	195.945	2.41595e-09
WBGene00000937	31.222	34.1551	28.9769	26.4135	35.4848	34.5674	0.0383712
WBGene00000939	24.6398	24.3002	20.96	21.2112	26.8663	25.6488	0.00384159
WBGene00000962	38.9739	40.965	37.5557	39.2053	42.0108	40.7334	0.0456607
WBGene00000965	36.8467	35.3868	28.3404	29.7445	37.6902	38.8288	0.0161059
WBGene00000967	91.7848	81.5276	67.15	65.2683	73.6762	83.4616	8.37361e-05
WBGene00000980	6.71044	7.25577	4.90622	5.14183	10.7461	8.91797	0.00945981
WBGene00000985	124.423	116.136	102.235	112.565	137.892	137.904	0.0115142
WBGene00000988	235.003	226.506	139.587	136.575	160.115	153.325	4.05241e-19
WBGene00000989	3.51314	2.21704	0.191447	0.26334	3.66182	2.08133	8.48658e-05
WBGene00000994	20.707	19.0834	14.3198	14.5315	19.2385	18.6563	0.000189586
WBGene00001001	39.8401	39.1023	35.964	35.1063	39.0592	39.8645	0.0224096
WBGene00001002	40.5605	36.3325	32.7539	32.3949	43.6356	45.1709	0.00920976
WBGene00001016	34.4589	34.3959	29.9619	27.1339	39.1219	34.8873	0.00085135
WBGene00001018	63.5822	59.0002	52.4656	55.1738	63.0365	61.8278	0.0358509
WBGene00001023	106.117	108.795	83.1343	83.1226	116.861	113.014	5.97063e-09
WBGene00001026	34.5501	36.5764	30.2339	29.0589	41.4292	37.6959	0.00210914
WBGene00001029	141.273	145.192	118.63	119.11	152.976	150.248	2.20647e-05
WBGene00001033	55.2131	51.6525	44.1736	38.456	62.8042	60.1874	0.0116823
WBGene00001035	41.7845	43.5752	36.3642	34.687	46.4668	46.0968	0.00757541
WBGene00001040	85.6329	79.0901	70.8694	75.6632	91.4521	92.4705	0.0236108
WBGene00001041	66.6398	68.8831	49.7294	50.2059	73.045	68.6585	0.000141748
WBGene00001044	27.1907	25.1509	20.136	20.2982	25.3565	25.3717	0.0182044
WBGene00001046	20.3391	23.4963	16.8149	15.1719	22.5423	25.8178	0.00808043
WBGene00001048	59.8422	55.6393	48.1973	48.7195	59.0167	58.237	0.0302203
WBGene00001049	19.9632	21.4999	17.3014	17.4556	23.9533	22.2882	0.0298099
WBGene00001051	247.858	246.49	171.057	190.427	265.036	279.295	2.53394e-07
WBGene00001056	86.3245	91.6024	69.1702	68.5429	99.8897	93.7455	2.19424e-07
WBGene00001057	48.2666	41.4134	39.1996	40.1461	46.8092	46.1851	0.0222989
WBGene00001060	34.8485	35.0045	27.3021	29.1692	38.7326	35.4548	0.00213054
WBGene00001061	33.9712	37.7217	24.1401	24.1995	35.8273	36.8687	3.44327e-08
WBGene00001085	44.3631	44.4753	37.3121	37.4682	51.2045	49.7011	0.000362559
WBGene00001087	20.2966	23.0049	15.8572	17.1667	23.8409	21.7238	0.000303291
WBGene00001090	16.057	16.9903	14.7459	13.4424	17.7438	16.4538	0.0429462
WBGene00001092	131.783	112.79	91.573	96.8649	139.742	121.678	0.000618846
WBGene00001093	60.8563	62.1341	53.5864	52.7963	63.9082	66.5214	0.00223981
WBGene00001102	40.6273	42.9695	29.899	33.3692	44.6908	44.2808	0.000103119
WBGene00001110	19.583	21.4262	15.0606	17.0396	22.2816	20.9461	0.00688138
WBGene00001112	42.8731	39.608	31.1321	33.8432	43.9253	43.7189	9.31891e-05
WBGene00001134	46.7298	46.3189	41.1665	43.1503	48.7946	47.3507	0.0260956
WBGene00001156	163.745	154.48	101.271	104.622	195.443	187.294	1.44796e-10
WBGene00001160	39.2069	41.9034	37.2447	35.894	40.7969	41.6266	0.0414497
WBGene00001161	43.3343	44.4734	31.8576	32.5269	47.3012	46.3873	0.000218116
WBGene00001173	130.76	134.299	114.997	120.372	139.324	129.824	0.00122873
WBGene00001186	16.6198	17.8627	10.2362	10.0442	19.0455	19.4277	0.000112669
WBGene00001194	51.2383	53.3807	45.244	45.7839	51.9967	55.4221	0.00159255
WBGene00001214	17.8389	17.4712	14.8654	15.9055	17.8053	17.1394	0.0127839
WBGene00001224	33.0101	34.7788	28.1399	28.8889	34.9832	34.3859	0.00604543
WBGene00001239	629.107	611.553	506.134	521.888	591.555	678.394	4.73023e-07
WBGene00001240	388.729	384.437	304.417	297.354	325.551	367.949	9.96621e-09
WBGene00001241	148.701	143.094	138.545	130.111	130.752	144.721	0.0376264
WBGene00001243	520.796	458.865	253.941	281.152	538.195	569.345	6.1803e-28
WBGene00001244	866.797	773.858	550.636	552.957	703.333	747.888	2.12712e-19
WBGene00001258	28.5457	33.8687	26.9369	27.5231	27.8094	27.2982	0.0149313
WBGene00001259	86.1958	84.6656	64.3138	67.699	86.8243	81.9532	3.8072e-09
WBGene00001281	36.4773	39.8617	30.8406	30.1396	42.9315	41.1236	0.00217998
WBGene00001284	24.8925	23.3977	20.784	22.9372	25.8634	25.5186	0.0370782
WBGene00001303	721.852	691.574	577.856	567.883	655.379	708.974	1.39399e-06
WBGene00001309	92.1354	102.523	86.7192	79.5231	109.56	114.679	0.0264706
WBGene00001320	111.153	121.078	98.0399	99.9333	125.381	124.317	0.000924584
WBGene00001324	25.8295	27.0191	23.3591	22.0793	26.4915	28.0935	0.0154991
WBGene00001325	8.22948	8.84949	6.28515	6.61223	6.60262	8.17441	0.0315669
WBGene00001332	30.3316	28.2233	22.9312	22.2228	31.5636	33.8546	0.00258053
WBGene00001352	32.451	33.6597	27.989	28.1551	35.0301	33.6406	0.00113273
WBGene00001372	115.269	108.426	90.5403	93.1292	127.461	111.198	0.000583582
WBGene00001387	15.1559	11.7362	7.58057	6.05191	15.6773	21.589	0.0159902
WBGene00001393	341.531	335.911	297.68	323.18	353.782	357.815	0.0029911
WBGene00001394	613.87	597.405	522.201	531.66	611.581	660.613	2.62586e-05
WBGene00001395	98.1934	96.3949	92.6416	91.489	74.9064	77.9208	0.0470702
WBGene00001396	205.48	189.769	180.778	191.752	172.747	187.791	0.0202251
WBGene00001399	407.761	407.424	122.642	122.314	411.46	411.892	1.08286e-99
WBGene00001404	65.9008	57.7208	56.7203	52.0136	59.0096	57.6611	0.00118193
WBGene00001412	59.9882	61.7153	54.0952	54.5227	69.2421	61.4045	0.0195617
WBGene00001413	47.7467	45.8561	32.8145	37.6696	51.4022	52.5823	0.000425839
WBGene00001435	2.76407	4.74578	1.21045	1.99036	4.75215	4.14451	0.0333543
WBGene00001443	26.7225	28.139	22.2363	24.6559	28.5085	28.9768	0.00894928
WBGene00001470	8.69653	8.45396	5.27626	6.04213	9.28319	9.0006	0.000280875
WBGene00001481	10.6081	10.2048	7.5421	6.7974	12.771	12.3602	0.0118715
WBGene00001482	36.6905	30.6237	24.4305	29.7195	42.1563	39.7231	0.0387109
WBGene00001484	7.85405	8.21819	6.36414	4.0536	7.68114	7.70274	0.0262994
WBGene00001485	28.2835	28.3841	25.2514	23.268	30.4804	31.4689	0.0400463
WBGene00001499	101.486	97.5884	72.2148	71.1018	114.278	103.087	1.42644e-07
WBGene00001501	266.119	247.093	230.164	250.763	263.51	238.204	0.0365035
WBGene00001509	32.8342	30.4704	27.6542	27.9928	34.8676	34.891	0.017751
WBGene00001510	33.4717	37.1841	31.0209	29.8258	35.5418	33.3404	0.00988339
WBGene00001511	82.3413	86.3212	63.4397	63.6248	92.0709	90.149	2.04933e-06
WBGene00001513	54.8453	59.0034	41.5572	44.7121	65.7979	63.3412	1.868e-05
WBGene00001514	61.448	70.4987	49.3178	49.5498	72.1603	66.0377	8.39087e-06
WBGene00001561	49.0168	52.9662	48.2988	44.2494	53.9387	54.6226	0.0348881
WBGene00001562	24.4873	24.505	21.4229	21.8033	25.5612	25.2003	0.0316805
WBGene00001563	36.6484	41.4546	31.4355	31.9997	41.9274	39.31	0.000593391
WBGene00001568	42.6582	40.566	35.7442	33.2071	45.7664	47.1063	0.000558226
WBGene00001569	25.17	26.9482	15.1849	14.7774	27.4919	23.4187	1.08132e-09
WBGene00001571	37.3736	39.181	28.3829	28.8415	41.8764	40.0125	1.46546e-05
WBGene00001574	40.5892	39.9612	37.7332	35.4271	44.0825	44.4253	0.0108809
WBGene00001580	36.3325	37.2255	27.7725	30.5643	37.7514	37.8928	0.000108323
WBGene00001581	48.7983	67.4934	48.0524	53.3359	40.0393	53.6797	0.0303883
WBGene00001582	77.2501	79.3817	65.3524	66.5158	84.0039	86.1595	0.000358989
WBGene00001583	6.81425	6.18894	4.45895	3.60071	7.05167	7.63717	0.00507819
WBGene00001584	45.4542	46.5732	39.5625	40.6526	51.0044	51.4586	0.00626175
WBGene00001585	34.1809	28.3429	25.2054	25.189	38.8073	43.3233	0.0245993
WBGene00001589	19.5693	21.4199	16.293	18.6578	21.6397	21.3765	0.0259419
WBGene00001590	19.3388	20.8621	13.6588	16.324	21.7711	20.083	0.0209077
WBGene00001595	408.258	448.749	333.63	332.291	459.789	442.972	3.67453e-08
WBGene00001597	46.6532	49.2587	35.405	33.6791	52.4722	50.0311	6.98982e-10
WBGene00001599	44.1666	45.8178	34.0377	37.2468	47.0889	44.1575	0.000113794
WBGene00001600	21.3402	22.4833	17.4859	18.3165	25.0123	24.0776	0.014716
WBGene00001606	137.363	148.139	90.5931	93.7737	168.174	170.799	3.09386e-12
WBGene00001607	307.314	328.528	215.188	213.173	405.761	370.988	1.25754e-14
WBGene00001609	70.7391	73.0038	52.2781	53.2544	81.6893	77.1121	2.10408e-09
WBGene00001620	38.829	37.7334	39.0018	37.271	44.4678	46.2518	0.0395774
WBGene00001628	45.7236	44.5572	42.0731	40.65	46.0352	48.074	0.0442635
WBGene00001632	66.6602	65.2707	61.1231	54.6394	66.695	66.9796	0.00703677
WBGene00001645	79.7345	72.712	67.4796	65.044	86.0738	86.3514	0.00314138
WBGene00001647	83.956	81.4733	55.0015	61.7971	101.957	100.132	8.05416e-07
WBGene00001653	32.444	35.6776	23.5027	24.2609	39.0138	38.4308	9.36293e-08
WBGene00001678	46.3456	51.3139	40.9375	40.1545	49.0342	46.5717	0.0196706
WBGene00001683	105.737	120.503	84.7594	95.3592	130.295	115.087	0.00201223
WBGene00001686	71.8052	77.955	57.6888	57.0609	65.1692	63.4187	0.00183126
WBGene00001692	202.443	190.891	112.468	125.523	245.202	261.456	1.45474e-12
WBGene00001699	73.1998	72.0242	47.193	59.4451	77.9868	84.554	0.0068231
WBGene00001702	20.7189	20.6538	12.4156	15.1225	23.8251	25.4843	0.030478
WBGene00001743	65.0372	58.8943	43.7237	48.3034	65.8668	66.7261	2.50557e-05
WBGene00001748	238.909	240.958	223.493	222.841	248.367	256.947	0.00502201
WBGene00001752	34.4253	27.4978	16.6674	18.1294	59.475	57.0013	6.46936e-06
WBGene00001775	94.5498	99.5795	74.4629	84.8225	90.8757	89.1999	0.0109721
WBGene00001793	62.1784	66.3571	58.5675	58.4286	68.0568	63.2957	0.0280056
WBGene00001794	214.34	187.506	174.479	173.659	247.395	250.411	0.000573629
WBGene00001808	87.9853	66.3415	53.9606	65.6359	83.0434	77.4992	0.0342195
WBGene00001812	40.6225	40.1126	34.8875	31.3947	42.7093	43.6631	0.00182792
WBGene00001815	35.194	36.0667	32.3108	31.3133	34.6093	32.2464	0.0323562
WBGene00001827	87.4381	90.0355	69.778	76.2335	96.1957	92.8123	6.06758e-05
WBGene00001829	72.2134	78.5757	61.4115	57.8061	80.5201	72.0433	3.35965e-06
WBGene00001831	100.242	100.456	82.0971	83.7593	121.097	113.086	0.00253983
WBGene00001832	67.4413	74.0157	61.4473	60.6769	76.119	74.8284	0.00297914
WBGene00001833	31.1114	34.6675	24.3217	25.3743	34.6366	33.684	5.48026e-06
WBGene00001834	96.2271	98.9573	80.3951	76.3557	109.994	104.553	6.21969e-05
WBGene00001835	31.9782	28.6109	19.5098	23.8544	31.9232	32.175	0.000660637
WBGene00001836	45.5864	47.4609	41.0856	36.9797	48.2507	52.7574	0.00979501
WBGene00001855	463.641	508.4	333.588	330.053	508.148	483.851	1.92195e-12
WBGene00001856	391.588	431.901	338.112	326.031	487.458	474.985	2.18618e-05
WBGene00001860	68.5653	74.1592	57.8889	58.6518	79.2963	73.032	5.66335e-05
WBGene00001865	30.5393	31.6343	27.5139	24.0518	34.2611	30.7108	0.0035577
WBGene00001867	43.3944	39.7756	31.0005	34.3505	45.0847	46.8759	0.00230798
WBGene00001869	47.8849	49.8294	36.0039	36.6307	54.4838	52.5974	7.24876e-05
WBGene00001874	50.1011	50.524	39.1983	41.4914	55.4883	52.7996	4.92427e-05
WBGene00001910	24.7909	21.9239	16.6104	13.1859	25.9677	27.9707	0.00234761
WBGene00001922	2.54576	2.99924	0	0	5.18965	5.5337	0.00484034
WBGene00001946	254.145	270.814	240.522	223.695	265.242	282.787	0.0087044
WBGene00001949	10.9336	12.312	6.34966	7.17153	12.3182	13.4682	0.00310236
WBGene00001971	799.264	840.827	697.507	697.623	856.944	812.501	3.56998e-05
WBGene00001973	86.4584	83.4689	68.8669	71.7751	96.5116	90.0384	3.15738e-05
WBGene00001974	105.431	98.6274	71.7282	74.4519	117.479	109.209	3.78689e-10
WBGene00001975	82.629	73.3312	63.8626	69.5114	81.91	84.5332	0.0301325
WBGene00001977	205.411	227.715	165.993	155.966	215.053	195.268	2.76108e-08
WBGene00001978	50.7954	49.7332	40.1083	39.2574	53.6568	51.4165	1.31747e-05
WBGene00001979	44.8563	48.1348	35.0276	35.3568	49.8864	48.9069	2.94533e-05
WBGene00001980	16.0926	17.435	13.8907	12.4438	16.8489	15.8343	3.06328e-05
WBGene00001993	121.909	121.585	113.415	106.668	104.17	116.127	0.0188178
WBGene00001996	69.6706	72.3109	54.7967	60.0845	79.9088	68.429	0.00591764
WBGene00001998	31.8955	28.3394	20.5994	25.9018	33.5495	32.3397	0.00443244
WBGene00001999	274.636	279.288	224.413	228.313	302.179	291.891	1.69341e-06
WBGene00002002	85.5592	84.9962	72.4488	72.7571	89.3783	86.9401	0.0244387
WBGene00002003	37.4428	40.1081	31.931	29.2573	44.6244	43.5394	0.000906844
WBGene00002004	45.5476	45.999	36.823	36.8495	45.6264	50.0988	0.000372882
WBGene00002027	105.571	113.617	85.4621	87.0035	117.852	109.985	3.75775e-07
WBGene00002028	25.526	24.9154	17.0507	17.8941	27.7716	28.4368	6.02219e-06
WBGene00002029	9.26847	9.26366	6.45861	5.92267	9.59377	9.33064	0.0265803
WBGene00002031	7.95718	6.49317	3.8056	4.17172	8.287	7.95756	0.0157626
WBGene00002033	43.7424	38.206	32.401	36.427	40.5989	43.7494	0.0155693
WBGene00002034	30.2822	35.3463	25.1319	26.6369	35.7289	35.2416	0.00151815
WBGene00002035	27.0464	30.1043	26.1786	24.393	32.3532	31.2582	0.0175963
WBGene00002042	26.0926	25.5762	17.2551	22.2211	27.9147	30.2041	0.0445256
WBGene00002046	71.1187	61.6083	54.5826	58.4577	80.5699	70.4602	0.027841
WBGene00002047	64.2385	68.8086	51.5165	49.7952	75.8703	68.6985	1.45111e-05
WBGene00002061	159.451	165.828	148.903	150.296	180.941	162.032	0.0246032
WBGene00002068	166.811	167.099	134.206	138.865	185.04	177.65	7.75106e-05
WBGene00002072	86.9382	83.1746	58.3328	61.185	97.8832	97.715	8.0343e-09
WBGene00002073	227.572	247.578	172.397	177.23	264.77	240.873	1.88611e-09
WBGene00002075	31.872	35.1092	28.3238	28.842	34.0026	33.0907	0.00882855
WBGene00002076	74.6126	79.0883	61.3471	62.7055	87.5913	82.4429	2.0587e-05
WBGene00002077	167.859	189.003	169.377	164.802	183.535	173.988	0.025504
WBGene00002078	99.5358	110.621	93.2583	91.246	114.502	105.456	0.00437816
WBGene00002079	90.036	97.7579	72.9597	71.2037	98.1098	86.0059	6.94375e-07
WBGene00002080	35.356	36.8092	31.359	33.2855	36.4338	36.0788	0.0142263
WBGene00002124	7.23043	6.89046	3.67918	4.79446	8.60692	9.17862	0.0197304
WBGene00002125	25.9137	29.0349	16.1347	14.6995	26.5224	27.8525	8.15792e-07
WBGene00002130	68.9999	68.6663	37.5849	39.482	77.373	78.1175	1.22087e-12
WBGene00002136	50.8824	52.5583	41.1826	44.5674	57.47	55.9706	0.000262437
WBGene00002144	45.958	51.4571	38.0647	42.1653	58.54	52.6619	0.00633815
WBGene00002147	49.7438	50.1192	41.183	43.7202	46.856	49.5291	0.000928221
WBGene00002148	41.5039	44.7516	31.3692	32.4562	47.3971	48.7588	2.31245e-06
WBGene00002169	59.1634	62.9324	52.9545	52.8591	69.8333	67.0707	0.000999946
WBGene00002180	47.3272	37.696	31.9476	32.4237	44.7919	40.9762	0.0237636
WBGene00002183	170.656	185.585	173.836	157.129	137.03	139.847	0.0483434
WBGene00002192	41.0213	45.3792	34.0371	37.0795	45.7948	44.6241	0.000369777
WBGene00002201	74.3458	79.7497	62.6065	66.5753	82.8373	82.2772	0.000131958
WBGene00002214	89.337	87.766	65.5161	70.2045	96.7114	97.0673	1.51448e-06
WBGene00002219	61.692	66.1356	57.9634	56.5732	69.1269	64.0499	0.017218
WBGene00002221	22.3671	24.0901	18.7033	18.8398	23.5177	23.9023	0.00188726
WBGene00002223	37.2506	34.9881	34.8415	33.0241	36.7949	37.9657	0.0265901
WBGene00002225	95.9573	104.915	78.0476	74.1002	107.265	101.037	2.01417e-06
WBGene00002226	88.2308	93.0384	64.4509	66.9053	95.0619	93.0842	3.40201e-08
WBGene00002228	54.5239	57.3252	47.7329	47.1162	60.8694	56.2617	0.00108528
WBGene00002229	113.979	125.603	92.0349	91.382	129.434	117.473	2.06314e-07
WBGene00002231	42.8646	44.1128	31.1327	32.4963	47.4927	46.645	3.37398e-07
WBGene00002240	32.1965	34.8982	25.866	25.2407	34.5833	32.4973	0.000499359
WBGene00002241	85.048	79.2989	63.4748	65.2384	94.0849	92.9189	7.2016e-05
WBGene00002244	60.5047	64.6171	54.6683	56.6739	60.4125	55.43	0.0155634
WBGene00002245	34.3835	34.319	24.9343	23.2647	37.0872	34.7941	8.07139e-08
WBGene00002249	106.711	111.01	99.8711	100.323	103.313	95.0348	0.0316343
WBGene00002251	59.6916	63.6891	52.24	52.5667	66.1589	67.3028	0.000602295
WBGene00002253	82.3819	80.7461	61.0348	65.7112	73.7939	80.1214	0.00423396
WBGene00002254	330.086	278.678	219.787	224.357	318.195	335.744	3.51302e-09
WBGene00002258	700.982	629.823	525.233	524.331	675.288	720.883	6.07515e-08
WBGene00002275	53.5788	61.1651	44.0549	43.2122	65.0362	59.7077	0.000110493
WBGene00002276	41.0983	40.0304	29.4635	30.7154	44.8095	47.7588	2.20565e-05
WBGene00002297	45.3341	51.9244	39.897	39.5557	49.9833	48.4573	0.000715342
WBGene00002324	33.3969	36.2306	25.9398	24.4699	38.647	37.1029	0.00376453
WBGene00002363	177.013	176.568	167.253	160.075	196.449	191.401	0.0104755
WBGene00002368	50.9017	57.3272	43.7195	42.014	58.8909	54.4221	0.000455139
WBGene00002583	24.2016	25.7057	21.3851	23.3813	25.1844	23.8665	0.00957482
WBGene00002637	56.0523	62.0814	47.0686	46.9704	62.8661	57.4206	9.36279e-06
WBGene00002696	96.3086	100.139	79.4372	74.9759	106.179	97.9377	1.90669e-05
WBGene00002717	44.5885	49.4059	43.0686	43.4238	48.5853	47.1096	0.0135312
WBGene00002804	39.0211	42.715	35.9408	37.7349	41.3749	40.5139	0.0447214
WBGene00002845	65.8336	71.6573	57.2741	59.3874	68.8874	67.2727	0.000127289
WBGene00002889	33.6336	32.3117	27.8937	26.7342	33.5359	31.727	9.36759e-05
WBGene00002891	248.121	261.609	163.659	158.004	264.352	281.485	4.01249e-18
WBGene00002957	45.8399	46.7589	42.0313	37.0862	51.9962	48.7883	0.00255597
WBGene00002985	69.1147	66.9968	53.8681	55.8726	77.5365	79.7384	3.32384e-05
WBGene00002992	26.4727	27.7486	20.7075	20.7255	28.25	29.7333	0.00104289
WBGene00002994	62.4196	65.2657	50.2063	46.5924	68.6126	64.4355	4.19734e-06
WBGene00002996	43.6317	47.5403	37.4308	38.3398	48.8712	49.8399	0.0491453
WBGene00002998	39.7444	40.8972	34.4004	33.9284	43.2101	41.4637	0.00490667
WBGene00003002	36.2512	41.3513	31.9942	34.2582	41.1093	39.1881	0.00198762
WBGene00003009	67.2103	68.0343	58.2811	60.1977	69.8017	70.7369	0.00234901
WBGene00003012	50.7543	54.7645	40.5383	40.4499	55.72	57.9814	8.63938e-05
WBGene00003014	32.5175	30.6119	28.3085	24.8575	39.967	39.3276	0.0278261
WBGene00003020	48.4604	46.9801	34.8713	36.7284	55.0127	51.0395	9.69235e-07
WBGene00003021	57.0845	58.551	42.3938	45.1193	61.8868	59.0653	6.16808e-07
WBGene00003022	53.2052	47.499	37.0077	43.3574	60.4102	61.9174	0.00609375
WBGene00003025	38.3269	39.6037	34.1909	33.1208	42.5576	37.7705	0.0056836
WBGene00003026	69.921	82.4554	48.1798	50.4523	81.3835	78.7701	8.45101e-12
WBGene00003030	43.4918	41.5111	34.3603	35.3292	42.3847	40.7138	0.000218252
WBGene00003034	29.8626	32.1994	28.2442	26.8914	32.9289	31.5762	0.0215428
WBGene00003036	136.843	141.982	103.57	105.011	151.342	144.88	9.23202e-08
WBGene00003037	70.7966	74.497	50.0207	54.1444	82.9008	80.2683	7.96971e-06
WBGene00003038	21.3469	22.0257	17.5018	16.2339	22.0332	22.0526	0.0491643
WBGene00003043	49.0397	50.7011	38.7035	44.3023	52.6982	55.6632	0.00409903
WBGene00003044	52.4434	49.6376	42.7277	45.1961	54.3028	53.5096	0.0291091
WBGene00003055	51.8816	47.8594	42.6861	36.3766	52.7994	58.8417	0.00564294
WBGene00003060	14.5439	14.7614	12.1589	12.3644	13.2186	13.8156	0.00032906
WBGene00003062	86.4809	90.4594	86.0455	78.6568	93.98	80.0881	0.0410774
WBGene00003067	19.1015	19.6147	12.4734	12.3603	15.911	14.8699	2.48459e-05
WBGene00003076	114.81	98.6414	85.6269	95.6289	121.329	107.637	0.0303257
WBGene00003082	128.001	109.917	102.798	101.831	130.825	125.828	0.0278261
WBGene00003083	60.8746	65.8103	45.4293	40.1794	68.2074	67.826	4.65564e-07
WBGene00003085	108.375	117.789	93.8303	98.3925	128.448	114.902	0.000293132
WBGene00003086	53.1889	55.4951	44.9244	44.0583	59.2149	57.555	0.000244292
WBGene00003111	7.3971	7.60563	4.88851	4.99076	8.26898	8.18569	0.0147465
WBGene00003132	64.2743	66.4541	54.1334	56.0929	67.0856	64.0373	0.000651236
WBGene00003133	35.4327	33.45	28.218	26.6657	35.5865	34.0861	3.41154e-05
WBGene00003136	34.8278	33.0053	26.8519	29.1672	40.1221	38.9024	0.00845992
WBGene00003150	96.4227	95.0086	71.3614	72.2969	101.935	97.0967	1.05219e-09
WBGene00003154	92.5228	98.1215	75.3592	77.2874	103.772	92.9455	1.00653e-05
WBGene00003155	92.0397	95.978	70.0545	66.399	110.488	99.0977	1.1582e-08
WBGene00003156	80.75	86.6624	60.1482	61.529	95.8817	86.0231	2.82756e-08
WBGene00003157	89.3927	86.9909	63.2268	66.6178	98.3606	91.4966	2.39005e-08
WBGene00003158	86.4178	97.0711	67.21	70.4957	104.603	95.5882	1.79515e-06
WBGene00003159	133.497	151.95	97.6097	95.6859	156.914	147.354	6.1673e-11
WBGene00003160	63.4672	59.0937	48.7863	49.945	68.5865	66.4327	0.000149227
WBGene00003161	75.4603	76.9665	52.8203	51.0408	86.1985	86.6399	4.9704e-06
WBGene00003164	70.2189	71.1947	57.5028	53.8679	87.2489	80.7576	0.0032647
WBGene00003177	65.5294	64.6287	48.8504	50.8931	72.6615	68.0359	0.000165399
WBGene00003183	76.9273	83.7949	56.1616	61.2569	95.9638	87.7873	6.76797e-06
WBGene00003184	107.124	118.777	76.1307	83.6366	122.557	128.776	2.03482e-06
WBGene00003185	46.3213	49.5458	35.404	39.796	52.7379	51.461	0.00419576
WBGene00003196	38.4673	41.0989	36.5942	35.5087	41.7971	42.1516	0.025067
WBGene00003209	125.935	121.954	87.0567	89.7694	125.524	125.95	1.67371e-10
WBGene00003210	55.6088	60.4758	45.3376	47.6759	62.4965	58.0487	1.46373e-05
WBGene00003214	325.5	326.632	261.625	250.58	355.03	373.552	6.06705e-09
WBGene00003218	69.6302	74.435	60.3179	60.6538	75.094	75.6984	0.000328385
WBGene00003219	7.23031	7.67892	4.09757	3.4769	7.23196	8.05915	1.89603e-05
WBGene00003220	29.8136	33.252	26.283	24.0391	35.159	31.2738	0.0033108
WBGene00003221	29.6969	30.7204	26.6413	26.5742	34.5441	32.6002	0.0283673
WBGene00003222	41.0163	41.9005	28.5604	28.7925	45.6658	41.5598	3.11773e-08
WBGene00003224	39.1801	37.0764	31.7371	30.0111	39.1017	40.9835	0.0118646
WBGene00003228	170.522	187.923	126.294	124.61	190.548	181.009	2.18335e-10
WBGene00003229	250.326	263.613	169.454	172.832	263.778	252.466	4.50936e-16
WBGene00003230	349.592	393.545	238.703	239.532	393.912	381.988	8.42531e-16
WBGene00003231	190.667	189.374	119.79	127.433	200.446	213.845	6.11692e-18
WBGene00003241	49.8019	52.7418	36.8622	35.6227	55.6406	55.8553	1.9174e-06
WBGene00003246	23.0493	24.6081	19.2073	18.4755	23.3162	22.8004	0.009061
WBGene00003253	51.9856	53.3292	43.9138	45.3403	58.5664	52.4599	0.000625777
WBGene00003258	31.1013	33.114	26.9708	28.0867	33.4417	34.7344	0.0138976
WBGene00003367	31.2669	30.9291	26.7965	28.5116	32.6091	33.2561	0.0217715
WBGene00003373	31	33.9193	25.4607	24.9705	37.6725	36.0693	0.000990108
WBGene00003389	52.8704	53.9919	43.4455	46.0453	61.3637	54.9363	0.000389154
WBGene00003391	78.0519	83.3042	65.5694	67.1433	92.974	84.5146	0.000891296
WBGene00003392	28.776	33.581	25.626	26.2516	33.8324	30.6208	0.00704165
WBGene00003393	44.178	44.6577	36.6931	34.7857	46.7153	44.9613	4.06514e-05
WBGene00003395	104.561	111.938	63.0655	61.3548	129.251	120.879	2.33627e-15
WBGene00003396	35.7463	33.7564	24.6378	24.9297	37.623	37.3834	8.78057e-06
WBGene00003397	96.7922	93.2398	64.5347	66.7541	98.0899	98.0448	1.01902e-10
WBGene00003401	80.3841	83.9908	63.2916	65.5866	83.656	80.5149	2.05895e-05
WBGene00003405	39.0056	41.2045	30.1924	34.9172	46.3345	44.4838	0.0012588
WBGene00003406	118.837	136.094	96.6926	93.544	137.07	136.736	1.20855e-05
WBGene00003410	50.9715	57.0086	29.9438	32.0946	58.4472	54.4373	1.23437e-16
WBGene00003411	35.0991	37.0459	27.527	28.5276	34.5169	34.8502	7.45715e-06
WBGene00003413	37.0513	39.6195	31.4511	33.3403	42.2973	37.5106	0.00104409
WBGene00003418	46.7102	46.8166	36.3211	38.3421	47.787	48.6697	0.000149227
WBGene00003421	15.1406	15.5067	11.9932	11.3725	15.2757	14.484	0.000877079
WBGene00003422	54.6753	58.8623	46.9201	48.8834	59.0007	59.2781	0.000793145
WBGene00003472	25.7253	24.7182	19.9139	21.0196	28.6356	28.7346	0.000158648
WBGene00003474	329.057	305.395	288.811	266.182	238.973	399.351	0.0134786
WBGene00003476	80.1535	88.8782	67.9759	68.4992	83.9856	87.6177	2.20689e-05
WBGene00003477	5.0888	4.9313	3.55135	4.22055	5.36316	5.38454	0.0391573
WBGene00003478	26.9879	26.1663	20.8696	20.8524	29.4501	26.5282	0.000564666
WBGene00003479	36.4684	42.5123	30.2171	30.7698	45.2569	40.7169	0.00139345
WBGene00003499	35.4369	34.1828	25.7304	26.8256	43.3838	40.5166	0.000394396
WBGene00003504	35.8358	39.7404	28.5914	29.5139	41.9303	39.6944	6.69082e-05
WBGene00003507	27.2486	26.0957	20.4654	22.0101	27.4979	28.0991	0.00437816
WBGene00003508	41.0203	40.1155	38.0901	36.627	42.4203	43.9721	0.00158037
WBGene00003509	72.1224	69.9288	48.694	48.2027	78.5813	69.6793	0.00174379
WBGene00003510	63.1217	70.6284	53.1796	48.3915	69.8235	63.0922	0.00382133
WBGene00003539	36.796	29.3025	19.0014	27.1877	30.2216	29.0314	0.00495038
WBGene00003576	63.9656	60.655	47.9771	53.7175	67.8653	66.4018	0.00037146
WBGene00003577	37.1796	41.226	32.398	35.6227	40.1373	43.443	0.0152317
WBGene00003582	32.0467	36.8208	26.6163	25.7793	38.2871	34.5002	0.00029501
WBGene00003592	28.1607	28.1036	22.8407	23.0172	26.6141	27.8795	0.00201037
WBGene00003598	44.6949	48.048	38.0125	39.3001	43.9082	43.3429	0.000580936
WBGene00003601	6.651	6.40686	2.47232	3.37168	7.50609	8.49991	0.000619934
WBGene00003619	16.5893	13.7385	12.1411	10.6003	15.4949	14.8591	0.0366817
WBGene00003622	22.999	23.5212	21.6136	19.5751	26.2554	24.9056	0.0466837
WBGene00003656	45.841	47.6772	37.4664	36.2806	50.6801	51.9501	0.000558226
WBGene00003704	207.993	198.518	159.669	155.894	155.869	186.954	1.42341e-08
WBGene00003765	119.309	102.58	78.9598	82.9761	124.229	121.773	0.000126123
WBGene00003777	92.0776	100.362	79.9512	80.2104	103.286	97.5155	1.90248e-05
WBGene00003783	22.4388	22.8678	17.1685	16.3527	25.1407	22.2054	0.0038329
WBGene00003784	74.5852	80.9991	40.749	40.7724	82.6628	82.061	9.93913e-12
WBGene00003785	66.2374	72.8373	60.8789	60.5328	76.7271	69.8328	0.00235114
WBGene00003787	43.4837	42.4283	32.4319	33.2145	48.5497	48.8891	6.06476e-05
WBGene00003788	72.9491	73.8593	59.5645	63.7299	83.9064	77.2724	0.000988421
WBGene00003789	42.8191	49.0524	38.3764	37.0582	47.0181	46.1466	0.000263269
WBGene00003790	42.6354	52.1847	38.5007	38.7085	49.6831	47.9246	0.00925133
WBGene00003791	45.6828	44.0018	38.3996	37.0537	47.2895	45.0795	0.00114557
WBGene00003792	33.9018	36.0218	29.2628	29.8269	36.9486	32.7279	0.000905317
WBGene00003793	94.8636	104.203	78.4915	78.5997	99.267	97.7503	1.04687e-06
WBGene00003794	30.6096	33.6698	27.6732	24.2356	34.1269	30.2404	0.00239569
WBGene00003795	214.555	236.477	183.597	184.338	237.487	226.244	4.49963e-06
WBGene00003796	68.8603	74.0719	57.5311	58.4408	77.1448	70.4968	9.44685e-06
WBGene00003797	50.2692	51.7335	40.3752	40.405	55.63	53.8039	6.69082e-05
WBGene00003798	39.5605	38.4302	32.9525	37.0874	38.445	37.8149	0.00670586
WBGene00003800	70.0489	71.3273	55.9761	57.7158	71.9086	72.0587	1.82536e-06
WBGene00003801	30.6177	26.8544	23.4283	23.4655	32.5737	31.2725	0.000883951
WBGene00003802	76.6067	85.1566	66.9104	65.2686	90.6901	82.6154	0.00395559
WBGene00003803	65.3006	62.5357	56.0473	55.2999	62.2101	62.6853	0.00565399
WBGene00003804	62.2854	65.2495	51.039	53.295	72.6796	66.3752	0.00240017
WBGene00003805	51.9946	58.5857	47.9542	47.8668	58.9229	56.1154	0.0116572
WBGene00003813	78.5751	71.2981	66.5189	72.0935	57.7198	60.4419	0.0279268
WBGene00003818	31.3564	32.8237	28.9836	27.3686	34.5444	33.7324	0.0138866
WBGene00003827	48.003	55.5558	43.8106	42.0578	49.2373	53.7577	0.00162529
WBGene00003828	76.6442	73.8566	42.2884	40.2227	54.6754	56.2422	4.27572e-15
WBGene00003829	98.731	96.5684	89.6192	86.864	109.728	95.2787	0.0176755
WBGene00003830	66.1316	67.0298	45.6657	47.4613	67.9588	66.8804	5.50028e-09
WBGene00003835	30.1851	25.4232	20.768	24.0641	29.84	30.3959	0.00783916
WBGene00003864	130.248	141.817	99.4901	96.1213	156.584	150.056	3.32856e-08
WBGene00003865	249.066	257.973	149.046	152.11	284.804	276.658	7.86611e-24
WBGene00003868	46.5777	44.9659	39.4404	41.8677	53.2056	53.0344	0.0306955
WBGene00003870	76.0724	75.0734	57.5751	62.0283	77.0323	79.8781	0.000459154
WBGene00003877	92.9292	84.89	77.676	81.4189	68.9636	85.9516	0.00257119
WBGene00003882	33.8382	32.4517	27.4209	24.4008	32.8548	34.4059	0.00323431
WBGene00003898	26.3233	28.0897	20.3704	21.8796	27.2619	26.1313	0.000606742
WBGene00003904	176.409	171.082	131.719	136.349	184.658	177.79	2.6489e-06
WBGene00003912	119.761	115.099	84.4284	83.9409	124.166	131.865	4.39619e-08
WBGene00003917	28.0008	30.7994	23.756	20.9528	33.2564	29.0729	0.00174813
WBGene00003918	69.8583	74.0565	50.3972	51.4308	77.9061	73.3734	8.4913e-11
WBGene00003919	32.8914	35.1153	27.3354	28.1891	35.3688	34.2418	0.00328336
WBGene00003921	39.5926	43.7213	32.7439	36.2186	37.9001	41.0665	0.0205922
WBGene00003949	185.896	168.396	157.18	157.686	181.827	175.556	0.00565399
WBGene00003955	278.107	294.758	217.95	214.573	313.661	288.428	7.02025e-08
WBGene00003961	42.7009	41.7073	38.934	37.0804	46.094	50.5654	0.0131251
WBGene00003965	4.97546	5.56286	3.42747	3.0994	7.3709	6.2276	0.0211784
WBGene00003967	45.8914	50.4022	40.909	39.3452	50.2223	48.0307	0.0117519
WBGene00003989	315.717	330.956	282.897	288.732	366.556	341.291	0.0031502
WBGene00003992	152.275	170.066	148.896	147.293	174.296	158.374	0.0162149
WBGene00003994	70.5117	75.3176	59.5102	60.6049	77.3056	64.8875	0.000408345
WBGene00003996	15.7444	16.1392	11.7695	11.8023	14.4334	14.0561	9.36249e-05
WBGene00004027	72.0839	77.1743	49.498	47.4898	85.9969	77.1327	2.0994e-07
WBGene00004028	14.302	15.695	11.584	10.6227	16.001	16.6988	0.00505604
WBGene00004031	26.1134	26.9903	22.1422	22.4053	27.5853	27.1649	0.0037018
WBGene00004032	43.9395	42.7884	38.3688	39.059	47.5364	49.0852	0.0404142
WBGene00004034	34.8589	39.7999	29.3081	28.2989	39.5254	38.3957	0.00109143
WBGene00004042	99.6798	98.7057	74.8965	73.4236	105.784	98.8247	8.3058e-09
WBGene00004043	45.695	48.5585	39.731	43.6026	48.8373	49.6287	0.0168686
WBGene00004044	164.402	174.054	122.392	123.913	190.22	181.265	3.17022e-10
WBGene00004046	221.379	207.759	199.755	207.438	248.494	247.587	0.0466877
WBGene00004047	10.6945	12.5884	10.5891	9.86226	11.5578	12.6269	0.0490498
WBGene00004049	45.256	51.0924	40.3211	42.3883	60.3502	55.4371	0.00528712
WBGene00004050	43.312	41.068	32.7753	34.1309	46.5493	45.8541	0.000740589
WBGene00004051	33.1898	34.1697	28.9794	29.7436	35.5385	34.7153	0.0174197
WBGene00004064	21.5569	22.9665	18.4189	18.9269	24.2323	24.9002	0.0173842
WBGene00004068	62.049	61.8115	57.2044	56.3677	52.3416	54.0361	0.0314912
WBGene00004075	123.338	134.916	107.734	110.464	140.787	130.806	0.000159177
WBGene00004076	103.855	111.507	96.0009	99.5123	97.5903	98.092	0.0032876
WBGene00004078	642.349	679.756	407.427	415.319	759.525	756.905	1.87613e-21
WBGene00004086	89.7253	92.0894	65.18	72.7217	96.4497	96.9462	4.79291e-05
WBGene00004091	60.3033	56.5463	54.1738	52.5185	63.9915	62.1839	0.0278426
WBGene00004095	54.1975	54.7468	42.1874	43.7266	57.0128	54.79	3.40101e-07
WBGene00004105	38.8263	38.3675	34.5994	34.9404	41.109	36.9368	0.0457417
WBGene00004110	76.5408	82.611	51.9508	56.5908	79.6525	77.7662	2.49145e-11
WBGene00004111	15.2362	14.5282	10.8094	12.0932	16.6879	17.1181	0.00484385
WBGene00004117	45.1608	46.3679	37.1042	37.4087	48.8287	46.603	2.4277e-05
WBGene00004125	34.944	37.9578	27.311	29.8487	38.4531	42.5758	0.00354832
WBGene00004132	190.7	214.028	147.398	153.401	200.231	205.823	8.72507e-09
WBGene00004136	110.155	110.167	87.5944	89.7007	125.752	117.987	4.21923e-05
WBGene00004143	268.914	299.001	235.179	231.046	284.013	265.412	1.20428e-05
WBGene00004147	117.451	127.595	102.798	97.8638	125.365	121.555	1.48578e-05
WBGene00004148	18.7173	20.4714	14.342	14.0192	21.9986	23.2765	3.09876e-05
WBGene00004152	57.583	55.0354	46.5559	49.2567	62.0913	59.6417	0.00089745
WBGene00004163	22.8616	26.3236	17.7462	15.2733	22.2774	24.4165	0.00105555
WBGene00004166	29.0279	31.3668	25.6072	25.7366	29.8242	27.8303	0.000813995
WBGene00004167	102.884	114.732	91.6475	94.4868	111.171	101.256	0.000328977
WBGene00004178	76.773	79.0954	68.7014	67.4568	89.0337	86.3078	0.000684573
WBGene00004179	84.5309	84.4876	71.5545	71.7868	76.5222	74.8637	0.000104947
WBGene00004180	34.1909	39.4234	28.8499	31.0075	45.8535	42.012	0.0201629
WBGene00004181	66.688	78.9534	54.9551	53.6605	79.1195	77.1041	0.000103783
WBGene00004186	84.2552	75.2406	67.9497	68.9214	90.3724	80.7178	0.000428941
WBGene00004187	66.1243	69.9551	59.2742	58.4069	67.566	68.1265	0.000152034
WBGene00004199	64.1882	59.1314	49.5595	49.4867	68.5619	70.881	0.00195064
WBGene00004203	20.9466	23.599	17.5853	16.8965	21.8951	20.6334	0.00137689
WBGene00004204	61.6596	64.32	46.1261	47.2863	70.3465	67.4412	5.11938e-09
WBGene00004208	118.583	126.245	88.9833	91.2048	133.131	124.632	1.01902e-10
WBGene00004214	46.2247	48.9319	38.1427	37.5898	52.5406	50.3861	0.00010831
WBGene00004217	84.0467	86.2329	63.5284	63.5742	100.581	93.474	8.8727e-09
WBGene00004227	8.12132	7.59358	4.94346	6.2023	7.63391	9.41322	0.0126804
WBGene00004239	208.843	223.107	150.954	150.58	247.593	228.755	1.47732e-11
WBGene00004241	330.872	359.078	207.525	216.638	368.975	352.954	6.64323e-20
WBGene00004242	85.0634	89.6547	53.8631	51.4297	91.0399	84.8626	9.07652e-14
WBGene00004243	93.7921	103.626	61.436	56.394	101.702	100.812	3.39255e-13
WBGene00004244	64.7825	66.2787	51.3434	50.5266	70.8507	67.9063	1.29352e-05
WBGene00004246	44.8559	49.3439	33.8031	31.1057	48.3563	48.2619	3.47122e-06
WBGene00004254	32.7158	34.9646	27.0069	26.8493	33.8213	33.898	5.61664e-05
WBGene00004268	150.315	160.587	127.619	131.305	156.064	170.896	0.000505788
WBGene00004272	70.5931	73.7636	64.8206	61.7487	77.7119	76.9685	0.0182245
WBGene00004273	181.945	172.954	152.072	160.474	171.938	182.44	0.00560817
WBGene00004276	31.2932	31.1109	26.4589	23.8582	29.8669	34.3331	0.0346935
WBGene00004277	51.8741	50.8213	41.2611	43.3956	55.5549	54.4712	0.00105363
WBGene00004283	38.9161	38.052	30.3728	33.3622	38.4797	42.6896	0.0287689
WBGene00004298	15.3541	14.272	12.124	12.0591	18.054	17.3573	0.0106472
WBGene00004302	312.204	311.905	269.542	264.702	336.209	322.563	3.18065e-05
WBGene00004303	36.7889	35.8329	31.3484	34.2902	40.1131	38.4736	0.0217658
WBGene00004304	116.708	116.726	104.496	100.666	122.931	116.955	0.00121729
WBGene00004306	66.5113	63.7256	54.8676	50.4363	65.7725	68.8218	0.000605705
WBGene00004307	97.1488	96.0728	73.4509	76.0004	96.1963	100.903	1.56923e-05
WBGene00004312	77.1802	79.5092	54.8253	60.3545	86.7447	85.4539	5.16305e-06
WBGene00004314	15.5401	18.0221	13.0525	13.6149	15.8556	17.3366	0.00518479
WBGene00004315	48.3992	47.3436	41.5788	44.0493	49.6505	45.3287	0.0143928
WBGene00004318	26.595	24.9138	21.6976	23.6858	27.2886	26.9295	0.0145048
WBGene00004319	29.6613	29.6027	25.4642	27.0601	33.8298	32.6506	0.00498266
WBGene00004320	229.184	215.649	193.09	183.773	239.257	238.266	0.000756844
WBGene00004322	21.2222	19.0619	17.3445	17.282	19.3898	20.5616	0.0446886
WBGene00004323	33.5812	32.3268	28.6724	30.6453	37.1984	34.9539	0.0255716
WBGene00004324	28.0476	28.8178	21.7799	20.1159	29.0874	29.8271	0.00130126
WBGene00004326	88.8378	85.2118	70.8051	71.5622	99.5959	96.6689	0.000131315
WBGene00004333	36.332	41.1759	32.0345	31.746	42.1759	41.2554	0.00324539
WBGene00004336	57.6887	61.4949	44.2138	42.2017	53.9118	53.5211	1.28011e-08
WBGene00004337	88.2033	91.3038	73.9874	74.9957	100.463	95.1747	7.15609e-05
WBGene00004339	101.781	107.398	82.128	80.8813	131.77	118.975	7.16665e-05
WBGene00004340	77.766	74.6183	65.8365	63.4101	93.2337	85.5101	0.00259766
WBGene00004343	26.5105	27.9766	21.0793	21.9735	26.3844	26.2929	0.000145906
WBGene00004350	9.06588	8.70187	6.87194	5.78691	8.81559	9.97523	0.00985638
WBGene00004352	11.656	11.5517	6.70899	8.10719	12.2784	12.179	0.0181981
WBGene00004354	10.188	8.15981	5.24155	4.60206	10.7163	12.9325	0.0102168
WBGene00004355	31.9969	34.3434	27.5341	29.1961	35.1384	32.444	0.00174254
WBGene00004360	27.064	28.5977	19.4518	19.9969	28.8134	30.1008	0.000776783
WBGene00004367	21.1448	24.0497	19.8082	18.1873	22.8014	23.7892	0.0404021
WBGene00004371	13.2853	13.0166	10.6952	10.1166	13.2069	12.4736	0.00033578
WBGene00004373	112.052	117.33	97.0409	95.0054	122.625	124.02	4.9995e-05
WBGene00004374	266.295	301.615	186.21	178.969	325.004	281.838	9.19055e-16
WBGene00004377	6.78521	5.9158	4.04252	4.62998	6.38618	5.85982	0.0119454
WBGene00004378	27.735	30.2324	26.5194	27.4241	28.9481	30.4264	0.0402713
WBGene00004380	23.0713	21.9787	18.0342	17.5967	27.1875	25.3365	0.0221285
WBGene00004381	64.0515	55.7153	46.3289	55.0548	64.3229	63.0478	0.0333758
WBGene00004383	37.8831	39.2366	31.879	32.6085	43.8134	38.4332	0.0341205
WBGene00004384	44.7676	47.7249	36.2094	33.1613	47.9632	49.7806	0.000117837
WBGene00004385	60.2034	63.079	51.5063	50.9051	63.3285	64.8493	0.0212067
WBGene00004387	193.627	190.955	171.461	178.053	204.192	192.348	0.0268881
WBGene00004388	90.15	95.0674	75.3465	78.5848	104.727	104.973	0.00297914
WBGene00004389	41.1036	40.5562	36.1168	35.5104	42.6311	38.5017	0.00596398
WBGene00004391	103.732	117.937	87.8833	81.8533	123.719	111.036	4.62925e-06
WBGene00004392	324.43	306.245	199.033	194.014	385.29	362.163	1.31658e-22
WBGene00004411	36.2888	35.8156	31.0294	31.1368	37.1666	36.4698	0.00141743
WBGene00004458	85.8573	94.1546	82.5813	81.8749	90.2564	87.9893	0.0139684
WBGene00004460	148.45	150.688	144.532	139.29	161.858	162.837	0.0450114
WBGene00004463	157.919	167.821	154.827	152.805	180.35	169.996	0.0426823
WBGene00004501	144.732	151.391	135.826	135.161	167.173	159.437	0.0129819
WBGene00004508	17.5052	16.5298	12.4444	13.78	18.2872	17.1277	0.000173651
WBGene00004510	16.0629	17.3135	13.5964	15.1674	17.927	16.3682	0.0078511
WBGene00004680	28.8989	27.1544	21.7326	22.8486	30.5941	30.0898	0.00577862
WBGene00004681	39.0033	41.0154	34.3479	32.9546	45.2813	41.0967	0.000883912
WBGene00004684	68.5831	69.4033	56.5355	58.6001	74.7748	73.4204	0.000360865
WBGene00004698	109.154	108.874	99.1492	98.5528	109.126	109.75	0.00925333
WBGene00004699	144.632	142.922	127.423	120.328	146.57	148.539	0.00213888
WBGene00004700	255.015	237.447	213.827	207.535	262.922	251.371	5.64048e-05
WBGene00004701	145.364	140.819	127.578	121.023	148.613	148.432	0.00574397
WBGene00004702	150.197	149.396	129.449	127.747	168.47	165.564	0.00239569
WBGene00004703	74.0948	68.432	65.1779	65.5257	80.6851	75.0044	0.0160459
WBGene00004704	37.9461	40.9807	34.9772	34.8487	43.0701	38.6729	0.0407742
WBGene00004705	101.959	102.34	92.7196	82.8832	109.791	101.109	0.00230798
WBGene00004721	36.2784	30.8375	24.3956	28.4618	37.0331	36.5351	0.00861243
WBGene00004723	61.286	64.0899	56.0654	50.6439	66.7869	67.3833	0.0179393
WBGene00004726	29.7578	32.0708	24.707	22.7951	31.065	31.0793	0.000307472
WBGene00004728	15.9312	17.9888	9.90218	8.98465	17.9608	18.2829	8.18411e-15
WBGene00004732	55.39	60.0377	52.4828	50.8737	56.6149	58.5055	0.00396333
WBGene00004737	36.4657	38.4596	31.4744	30.392	38.6641	39.7159	0.00506092
WBGene00004738	51.6707	57.1	46.9093	44.8818	58.575	55.1512	0.000841755
WBGene00004747	4.0332	4.27222	2.99108	2.54237	2.88364	3.37222	0.00352924
WBGene00004750	8.2238	9.33611	3.43582	3.57649	11.2066	10.3982	0.00013885
WBGene00004752	23.147	23.3726	17.1387	19.091	22.5357	24.7697	0.00080318
WBGene00004753	20.4778	22.5244	18.6904	17.8855	22.0806	19.5309	0.0386257
WBGene00004759	72.9876	74.4727	65.2298	70.4079	76.2651	80.0445	0.0172402
WBGene00004760	23.8779	26.4234	22.7358	22.3432	24.1907	24.2813	0.015141
WBGene00004762	27.0216	29.7882	23.1519	23.1435	31.3116	28.3666	0.000989651
WBGene00004765	12.529	14.4274	9.85102	10.2003	12.2833	13.9634	0.0416424
WBGene00004767	69.0337	69.1708	54.7379	53.9769	73.938	72.3991	5.71745e-06
WBGene00004768	71.0563	70.0439	63.0588	64.6529	71.7999	75.999	0.0122299
WBGene00004769	9.70786	10.1324	6.84669	5.7045	9.69263	10.3783	0.0115472
WBGene00004774	24.2223	23.8735	19.2859	18.9974	22.247	26.6118	0.0178722
WBGene00004775	52.3565	56.1546	46.9437	48.299	56.8104	53.5908	0.00423927
WBGene00004781	110.956	99.432	74.8288	77.3498	115.159	112.821	0.000110557
WBGene00004782	20.5829	21.6895	18.1679	16.4329	22.4501	22.2673	0.00161668
WBGene00004783	54.7094	55.3384	50.6667	48.1798	60.0675	60.1595	0.0137701
WBGene00004786	11.5826	10.3799	8.13572	6.37896	9.69654	11.1574	0.00869866
WBGene00004788	131.673	132.958	119.946	109.39	127.43	138.618	0.00183934
WBGene00004795	23.8359	22.7455	18.5529	18.2839	22.2813	23.159	0.00235201
WBGene00004798	1378.14	1540.91	1143.65	1154.25	1488.1	1506.49	1.88844e-07
WBGene00004800	47.5617	48.6697	39.2135	40.889	52.3117	51.0182	0.00296249
WBGene00004804	81.7841	85.842	74.3225	75.1057	84.3988	85.8684	0.00666986
WBGene00004806	69.2744	64.5235	55.5887	55.2062	74.0707	74.1302	0.00124443
WBGene00004813	13.2611	14.6581	7.8319	8.2194	11.8098	14.0017	0.0317592
WBGene00004823	62.1724	58.6864	43.7732	51.7251	60.9411	56.9039	0.00714316
WBGene00004873	32.8391	32.1526	26.3274	27.0731	33.548	33.0594	0.000293771
WBGene00004874	45.9716	46.9997	38.6952	38.1745	51.3295	49.0896	7.51595e-05
WBGene00004881	25.8375	25.3946	21.9555	23.1132	27.9597	27.8557	0.0306213
WBGene00004882	63.9516	60.0661	48.0089	55.3303	69.2124	66.2061	0.00822362
WBGene00004883	22.2796	19.888	14.6755	15.7248	23.6442	22.4444	0.00217596
WBGene00004884	30.58	31.066	25.1501	25.5279	33.0041	31.8018	0.000154352
WBGene00004887	50.7203	41.2405	38.4914	36.3395	51.7596	52.7197	0.0159548
WBGene00004888	526.73	504.34	409.776	414.359	578.292	566.21	2.59826e-06
WBGene00004891	84.6546	86.9018	74.4031	74.955	92.2249	83.974	0.0231666
WBGene00004892	57.64	61.6618	51.574	53.7107	64.1549	64.5107	0.00869866
WBGene00004895	36.7528	34.1134	30.5137	31.3338	37.4985	35.4747	0.034404
WBGene00004896	67.1034	64.0594	48.8978	50.039	68.859	68.8952	5.76415e-06
WBGene00004905	16.2786	18.5482	13.8431	12.6698	17.3153	17.7374	0.0130439
WBGene00004914	267.756	247.673	233.049	234.591	258.927	248.774	0.00849109
WBGene00004915	298.171	302.994	256.146	263.413	341.33	308.625	0.00096468
WBGene00004916	170.359	146.967	137.768	146.076	174.289	174.141	0.0120273
WBGene00004917	205.118	185.325	156.292	173.87	172.89	182.949	0.0016165
WBGene00004922	13.4006	13.1417	9.29392	9.99884	10.4568	11.799	0.0130439
WBGene00004927	27.7783	27.4903	23.3758	21.1035	26.1559	23.5613	0.00950824
WBGene00004932	10.9471	7.6942	5.24007	4.74202	7.3475	8.09545	0.0420192
WBGene00004945	10.3848	11.2601	8.08805	7.96403	8.67501	9.38561	0.0193531
WBGene00004946	28.9595	32.4956	27.5116	25.8554	33.2183	32.6925	0.00875272
WBGene00004952	64.5778	74.104	56.7926	57.2555	77.2262	67.3556	0.00250601
WBGene00004953	63.7936	67.5555	54.5103	52.807	74.1477	69.9584	8.63756e-05
WBGene00004954	10.8575	10.6415	7.75073	8.22119	11.4188	11.3386	0.0426406
WBGene00004955	85.8455	87.5445	74.7381	74.3882	98.9209	93.8375	0.000175528
WBGene00004975	51.5697	51.1871	43.8504	41.9115	54.6643	58.2993	0.00239569
WBGene00004981	57.8513	60.363	54.3094	50.6003	52.9572	56.7084	0.0226475
WBGene00004984	492.507	522.826	305.074	303.413	578.005	570.686	6.61954e-24
WBGene00004985	28.6195	25.8586	20.5498	22.0782	32.561	30.9042	0.0101995
WBGene00004989	71.1292	71.7455	38.4322	40.0906	65.8451	68.5493	1.85141e-05
WBGene00004990	718.432	616.322	564.53	604.639	616.087	619.556	0.000699919
WBGene00004999	522.151	471.468	418.895	392.89	533.579	519.305	2.63479e-05
WBGene00005002	851.648	829.301	381.804	382.521	741.579	740.931	1.84515e-44
WBGene00005006	35.1843	32.3239	26.7905	30.585	35.5325	36.3906	0.0247832
WBGene00005007	128.909	134.267	105.18	100.37	147.432	136.943	1.04826e-05
WBGene00005008	8.12203	8.81024	6.25927	5.92909	8.49935	7.97636	0.025608
WBGene00005009	19.9365	20.6469	16.9308	17.036	22.5734	21.5432	0.00566641
WBGene00005010	32.5149	36.7481	29.081	28.327	36.6564	33.7906	0.00597086
WBGene00005014	79.1149	76.6969	62.0595	61.4165	87.8591	73.545	0.00910048
WBGene00005015	62.1062	58.5292	52.9648	55.7158	65.0773	63.4701	0.0032876
WBGene00005019	83.2479	77.5468	67.2853	67.3406	84.2441	83.9532	0.000763683
WBGene00005021	34.9037	30.3267	23.7547	24.0834	33.6126	35.2645	0.00502119
WBGene00005022	101.39	90.144	76.8564	79.0851	114.327	107.52	0.000180909
WBGene00005023	89.6084	93.1052	68.3168	71.9228	94.8089	94.2751	3.09012e-07
WBGene00005024	21.9998	23.0365	15.9798	18.9322	24.0948	22.5041	0.00540244
WBGene00005025	52.6406	49.9784	41.1222	46.8439	50.6054	53.6808	0.0142977
WBGene00005077	42.5467	44.3717	35.6244	36.0519	49.331	45.9087	0.00151082
WBGene00005552	36.6285	35.4466	15.811	16.5952	38.1711	39.245	4.58422e-12
WBGene00005643	12.7605	10.6052	8.16393	7.79294	13.4802	11.2804	0.0311369
WBGene00005648	89.5079	84.2773	77.0255	78.6054	93.6332	96.0735	0.012946
WBGene00006059	60.0194	54.6515	50.651	53.1994	56.0061	57.042	0.0331846
WBGene00006061	50.6323	46.235	41.0812	43.8494	50.5357	47.7935	0.0350222
WBGene00006307	40.1288	39.9437	33.104	35.2932	41.9228	41.3001	0.00641057
WBGene00006311	56.3323	55.4656	40.8658	44.9124	64.6872	59.3625	2.06354e-05
WBGene00006324	41.5392	46.0235	34.4053	32.008	49.0354	45.3439	2.53035e-05
WBGene00006349	13.7741	15.5558	11.2368	11.1613	15.7988	14.8068	0.000980096
WBGene00006351	81.2103	76.9618	51.4317	51.3655	82.4843	87.5039	2.54705e-14
WBGene00006352	94.4046	90.769	76.8287	80.3364	99.4668	101.265	0.000118388
WBGene00006359	35.1529	37.2982	26.7732	30.3362	38.883	39.9608	0.00292596
WBGene00006373	71.3252	73.0884	60.9472	59.9869	76.7633	72.3761	0.00142122
WBGene00006374	34.0348	35.1464	26.955	24.945	37.2207	28.9011	0.00951571
WBGene00006376	40.7147	40.8602	28.5536	32.176	41.2423	40.6795	0.00212234
WBGene00006379	14.0757	14.7333	11.4745	11.5182	15.4154	13.8112	0.0144337
WBGene00006382	18.5536	20.8642	16.8674	16.8671	19.3488	19.1396	0.00969708
WBGene00006383	12.7508	12.9988	10.8873	10.8384	15.3059	13.4966	0.0316551
WBGene00006384	10.0627	10.4202	8.19303	7.3462	10.387	10.7365	0.0119014
WBGene00006385	35.9432	34.4817	28.5868	31.3885	37.3166	34.4966	0.0289564
WBGene00006386	43.1069	39.6158	34.0748	36.964	48.6403	46.6893	0.00796281
WBGene00006387	25.9138	32.018	20.2754	23.7775	32.9567	29.8423	0.0148226
WBGene00006389	56.8149	43.7897	38.4002	41.0725	63.5863	60.8723	0.0159902
WBGene00006390	46.1614	45.6457	31.4335	33.3866	49.1306	46.7404	3.37867e-06
WBGene00006391	80.2487	71.4676	55.804	58.647	85.4978	93.1908	0.00566864
WBGene00006392	64.6354	62.772	45.0403	50.589	71.6533	66.1644	0.000775193
WBGene00006393	7.32377	8.76607	4.31382	4.92181	10.5994	7.85271	0.0203774
WBGene00006394	53.3066	50.4846	33.7343	37.3624	57.4097	54.8199	5.69659e-05
WBGene00006396	33.8134	38.2781	28.2075	30.2416	36.4494	32.8649	0.0141002
WBGene00006404	62.7655	74.3729	59.8597	51.3333	76.1732	75.1659	0.00432982
WBGene00006405	71.5809	70.7202	53.7306	54.7499	71.1275	66.2035	5.64932e-08
WBGene00006406	98.0355	104.308	75.9127	77.8866	111.623	110.798	5.91932e-08
WBGene00006414	78.792	76.1408	67.4363	63.5004	80.7966	78.6936	0.0021493
WBGene00006431	9.61653	9.27072	4.8576	5.43116	7.90236	8.52865	0.000101402
WBGene00006434	582.405	599.811	514.674	509.886	527.84	565.694	0.000114383
WBGene00006437	33.9864	35.3755	30.2038	29.4212	35.8869	35.6151	0.00546616
WBGene00006440	39.0149	45.3771	31.5887	32.8181	48.487	45.6518	0.000289461
WBGene00006442	24.3253	22.1593	17.0292	20.5628	25.7946	24.8955	0.00907709
WBGene00006443	52.8715	50.5536	37.3519	39.0175	58.2973	62.2738	1.60699e-05
WBGene00006446	42.6785	44.3473	31.9943	35.9807	49.1388	48.5699	0.00341011
WBGene00006450	26.5726	27.3975	25.0144	22.825	30.7222	28.2219	0.0325474
WBGene00006460	139.588	137.689	123.096	130.552	147.171	148.966	0.00494161
WBGene00006466	46.0474	42.16	33.3723	32.7118	47.9694	49.5535	0.0030344
WBGene00006473	25.7099	22.5874	18.8146	18.9181	24.0514	24.342	0.00882135
WBGene00006474	89.5597	82.4116	64.0171	65.7479	91.1707	92.49	1.39827e-05
WBGene00006481	79.929	77.2349	68.212	66.9741	90.5139	91.4885	0.00370927
WBGene00006483	44.9464	46.072	37.166	37.3914	47.4463	46.4856	0.000298605
WBGene00006489	30.104	30.3525	23.3539	25.6713	29.6548	29.8278	0.0152624
WBGene00006490	29.6532	31.4165	25.9985	26.2459	31.072	30.0259	0.0018633
WBGene00006491	40.1064	38.2301	27.9088	32.7075	40.6324	35.7692	0.00935037
WBGene00006492	48.0096	44.2038	31.1315	31.4689	49.2547	47.0626	6.61532e-07
WBGene00006493	36.3616	36.4373	32.8015	34.203	26.4332	27.9026	0.0235208
WBGene00006499	51.3257	56.4911	44.417	46.9615	54.9319	55.0388	0.00420512
WBGene00006514	61.1932	60.3393	46.5112	50.3005	68.3019	64.9156	0.000705426
WBGene00006515	59.1364	53.6041	48.5539	45.6412	62.6827	57.4572	0.0212913
WBGene00006516	26.5969	26.6383	22.4916	23.2422	30.2472	27.5774	0.0111908
WBGene00006518	111.506	111.767	100.446	101.095	103.283	101.872	0.0131781
WBGene00006523	62.6491	66.44	53.2162	56.297	68.5158	66.4088	0.00064845
WBGene00006528	300.446	324.72	284.298	276.299	344.775	323.373	0.00219317
WBGene00006537	683.46	746.745	705.774	645.096	725.633	709.62	0.0257925
WBGene00006540	48.0465	46.9297	44.4903	41.65	50.2235	53.6371	0.0132804
WBGene00006541	73.7557	70.5617	31.2117	37.2133	77.8616	78.1303	1.72499e-20
WBGene00006542	61.9522	65.9695	48.5821	50.365	70.9114	71.9737	0.000372882
WBGene00006546	21.4665	21.5722	11.8194	12.2547	23.8567	23.0302	0.000323163
WBGene00006555	13.0636	11.9542	7.85725	8.04198	18.0528	13.2999	0.0178951
WBGene00006562	80.3371	78.4118	55.6326	57.3602	88.4781	85.9589	1.27683e-10
WBGene00006571	40.737	44.2926	34.8314	34.5492	47.5561	45.381	0.000234875
WBGene00006577	44.7286	46.1103	35.8925	37.0181	41.8765	46.4704	0.00263849
WBGene00006579	90.1674	100.898	78.3961	74.3833	99.8757	99.1181	4.11261e-06
WBGene00006590	59.78	57.8729	43.3751	41.4987	58.4192	56.1595	1.3907e-06
WBGene00006595	126.156	117.022	95.945	101.224	133.017	124.755	9.08612e-08
WBGene00006596	17.4602	15.4432	12.71	13.9995	18.3439	17.0731	0.0264262
WBGene00006605	17.1875	17.3406	12.005	12.9209	16.5644	17.8579	1.14737e-05
WBGene00006606	19.3593	19.7248	14.2584	14.6351	22.0548	22.2274	0.00212597
WBGene00006607	77.6515	71.0984	61.8933	59.738	79.4463	75.952	6.36989e-05
WBGene00006608	46.998	42.3479	35.2472	36.9363	39.9041	41.0059	0.000442015
WBGene00006618	25.0863	24.2832	16.5065	22.1121	31.92	29.2391	0.0078604
WBGene00006619	35.5099	36.1714	20.7511	21.0048	41.1057	39.2432	3.07665e-06
WBGene00006626	223.932	239.795	208.509	202.779	223.718	211.568	0.00052962
WBGene00006638	95.1354	88.5169	68.479	67.5231	102.318	99.8305	2.24029e-06
WBGene00006648	59.0142	60.5125	50.5038	52.4603	66.091	64.344	0.021771
WBGene00006699	144.008	152.358	139.341	136.809	156.865	147.704	0.0128218
WBGene00006700	66.4212	67.3074	55.156	61.135	73.253	68.6586	0.00366306
WBGene00006703	52.8118	55.2299	46.2118	47.6898	52.8934	55.6785	0.0209077
WBGene00006704	234.015	218.19	193.428	203.326	257.322	250.415	0.00209318
WBGene00006706	256.483	252.022	204.605	210.771	287.788	293.458	2.40238e-05
WBGene00006713	204.297	206.678	178.114	175.952	229.954	218.849	0.00303648
WBGene00006720	120.98	116.425	99.3328	98.1526	130.794	136.688	0.000158013
WBGene00006727	407.992	447.632	383.915	361.641	490.251	456.025	0.000322579
WBGene00006732	50.9351	45.0097	48.9348	49.3615	47.0043	47.1566	0.0277207
WBGene00006733	87.3822	95.7141	82.5872	82.84	100.547	101.784	0.0388995
WBGene00006734	76.5347	80.1229	66.1073	67.6057	83.8783	81.1751	0.000284866
WBGene00006736	48.9149	48.8168	39.9261	39.881	53.878	51.2974	0.000214602
WBGene00006737	29.5593	32.6299	23.1069	25.0266	30.6079	30.6899	0.000395324
WBGene00006739	61.4388	60.8019	54.6323	54.081	65.6175	63.9918	0.00985808
WBGene00006751	36.5139	38.3771	34.5512	30.2262	35.0124	35.9886	0.0277739
WBGene00006769	18.5673	17.9577	14.7194	14.0592	18.352	17.4127	0.00175988
WBGene00006773	47.9973	43.8927	33.244	32.5547	51.7352	51.5994	4.46973e-06
WBGene00006776	39.6133	41.8737	28.7942	29.2164	41.7476	40.8945	2.27505e-09
WBGene00006791	71.5943	72.9686	67.225	65.6884	74.8667	81.2048	0.0299794
WBGene00006793	80.3903	82.6702	61.4957	62.9598	81.6153	81.8846	8.39087e-06
WBGene00006795	65.158	64.0089	52.7905	54.5043	69.1498	70.8431	0.000510518
WBGene00006804	41.3917	41.8221	24.8286	24.0495	45.8571	42.688	1.1822e-14
WBGene00006808	38.399	36.7091	28.1617	27.4745	38.4752	40.2745	1.34982e-05
WBGene00006817	60.7719	65.6894	51.356	53.5884	64.9071	64.4202	0.00982755
WBGene00006829	29.4354	32.7263	26.6843	25.1147	31.4872	32.4993	0.017875
WBGene00006856	107.898	111.693	98.4777	98.3822	118.096	110.29	0.00881142
WBGene00006868	46.9836	48.2342	35.7462	36.009	49.3475	46.7985	5.78037e-08
WBGene00006897	1.0753	1.41888	0.421173	0.386223	0.575416	0.569809	0.00397354
WBGene00006912	162.332	149.425	146.53	151.377	137.532	143.831	0.0497537
WBGene00006916	39.9713	39.3615	32.147	34.4221	44.2242	42.7674	0.00048507
WBGene00006918	208.851	185.261	180.667	183.543	189.363	202.44	0.0429735
WBGene00006925	1040.4	1313.56	257.297	274.023	1130.61	971.17	2.00154e-24
WBGene00006926	3695.88	4460.34	1939.29	2179.57	3603.34	3465.19	1.55953e-07
WBGene00006927	815.101	987.909	171.973	160.421	871.983	714.192	1.30965e-19
WBGene00006928	934.153	1133.36	218.767	218.343	1033.41	968.572	1.44679e-24
WBGene00006929	1667.32	2075.96	572.524	631.292	1734.53	1554.81	4.00211e-15
WBGene00006930	4185.88	5072.73	2122.41	2357.39	4246.11	4106.54	2.69034e-08
WBGene00006931	46.9734	40.9266	36.9771	40.7097	48.3099	47.7916	0.0421309
WBGene00006933	55.0375	54.3859	45.6161	45.555	56.6067	55.451	0.000175247
WBGene00006934	31.7843	30.9334	26.2032	27.7385	34.3893	32.8549	0.00302786
WBGene00006940	75.7752	86.6255	68.7818	66.2173	90.9127	88.2048	0.000920664
WBGene00006941	47.953	52.8543	40.8816	40.0014	53.2052	50.9908	2.15189e-05
WBGene00006943	43.013	43.9606	35.4327	36.044	45.7821	45.5384	0.000810243
WBGene00006944	18.7834	21.441	16.841	17.348	20.823	20.0354	0.0171225
WBGene00006958	45.6087	47.5992	35.6858	36.491	50.0426	48.7514	0.000477178
WBGene00006961	40.1389	39.3437	36.7215	37.4731	43.3261	41.4696	0.0325876
WBGene00006964	47.9201	49.755	43.6386	46.2308	48.8585	45.7213	0.0357263
WBGene00006974	61.826	66.2863	45.1561	45.9814	70.2213	66.5156	5.25507e-09
WBGene00006975	50.5744	54.908	48.428	45.3774	54.5202	52.8163	0.0144428
WBGene00006976	25.5527	23.8751	19.5025	18.2943	30.2707	27.6862	0.00107072
WBGene00006977	70.1577	79.6757	45.9926	48.4771	86.1726	82.0552	4.2725e-10
WBGene00006988	35.4003	34.2685	26.8123	24.6321	38.4331	36.8834	7.01526e-05
WBGene00006993	21.3093	22.5843	18.9524	18.2222	20.5316	19.8222	0.0272603
WBGene00006994	57.9141	58.9687	47.1343	48.7931	62.8955	58.2882	2.66249e-05
WBGene00006996	80.1831	78.9293	58.5456	59.4639	81.2425	78.449	1.95341e-08
WBGene00006997	50.6629	52.4777	42.2605	43.1925	52.4017	53.9127	0.000279144
WBGene00007001	57.1057	53.5009	51.5717	45.9846	55.27	54.8897	0.0350222
WBGene00007008	60.9918	60.7594	44.4998	47.5534	66.1134	63.2296	1.76864e-06
WBGene00007009	96.1003	103.425	93.3619	87.601	97.5134	97.1005	0.00979717
WBGene00007013	64.7924	60.8023	48.0843	49.8264	67.7376	66.7187	0.00150151
WBGene00007017	55.2694	57.0556	44.1182	47.8217	59.6028	58.7504	0.000437389
WBGene00007019	67.2729	66.7459	48.88	59.2597	78.5658	75.0217	0.0102189
WBGene00007022	38.3842	36.0282	27.8738	32.4741	38.3981	38.1038	0.0349796
WBGene00007023	40.6476	39.7053	33.2802	34.8879	45.6684	46.4879	0.0105072
WBGene00007024	155.393	170.26	156.224	143.831	153.267	153.145	0.0305931
WBGene00007027	30.8944	34.0733	26.5104	26.1441	31.9022	30.022	7.9431e-05
WBGene00007028	13.8341	15.0278	11.1546	11.1362	14.4558	13.5476	1.08806e-05
WBGene00007029	49.8072	50.0512	39.1895	39.1914	52.6263	55.2821	0.00034593
WBGene00007042	42.5941	46.9957	32.9657	33.9859	49.1043	48.0072	1.20208e-07
WBGene00007048	77.0328	79.3728	62.6906	65.0018	85.4572	85.0406	2.1436e-05
WBGene00007087	51.9575	49.9492	37.044	43.1838	55.7502	52.9988	6.68967e-05
WBGene00007088	29.5561	27.4226	24.5896	25.1704	31.9343	32.5994	0.0220113
WBGene00007092	21.8299	24.3609	17.2127	16.6267	25.7375	24.8713	0.000215147
WBGene00007093	25.6723	25.1694	17.7492	20.2106	27.1328	27.3331	0.000854859
WBGene00007100	51.5172	50.6125	36.3383	41.302	55.1055	52.8102	0.018979
WBGene00007105	96.0976	109.931	89.2945	90.4676	107.939	112.169	0.0122541
WBGene00007108	76.0661	70.4845	61.0236	63.0264	77.9276	78.9808	0.00139149
WBGene00007109	50.6714	54.0437	37.6809	40.5709	57.2988	56.4454	2.21258e-06
WBGene00007110	58.6986	55.3598	44.3573	47.5288	65.7426	61.4749	0.000813667
WBGene00007111	46.3165	46.6598	39.2592	40.5701	49.1716	49.1951	0.00243827
WBGene00007118	68.747	67.5675	50.5128	51.4946	78.4543	67.8461	5.05651e-07
WBGene00007122	111.213	106.568	96.9795	98.3266	89.4424	90.5629	0.0234459
WBGene00007128	7.8514	8.00546	4.83089	4.43002	6.11118	6.93777	0.0135556
WBGene00007135	33.808	37.175	28.6702	30.9017	34.0367	35.3555	0.00478278
WBGene00007144	87.902	78.9967	60.5404	67.0378	92.7401	90.808	0.000166215
WBGene00007145	56.842	64.912	54.5501	53.264	62.3745	61.8806	0.0489003
WBGene00007150	74.6386	84.6507	58.8022	59.6388	83.4833	83.7797	5.88915e-07
WBGene00007167	73.9097	71.8393	52.4515	53.264	76.5315	77.6206	6.62851e-09
WBGene00007168	85.1103	91.3563	55.6102	60.0565	101.425	99.529	5.69458e-11
WBGene00007171	30.651	29.8288	23.2343	22.572	35.829	34.3461	0.000952006
WBGene00007184	42.4102	43.8215	36.7167	35.2822	47.0538	44.1752	0.000238867
WBGene00007186	69.5631	73.8896	55.6123	62.8304	77.8223	78.082	0.000703995
WBGene00007187	41.4769	37.6833	29.939	31.1899	42.2482	42.7337	0.00189106
WBGene00007188	28.4797	34.3538	24.2672	24.1265	37.2516	32.0747	0.032426
WBGene00007189	30.6451	26.1127	25.2051	23.0399	32.6811	30.0782	0.0395758
WBGene00007195	91.3489	92.193	78.3734	84.2139	106.667	99.1342	0.04101
WBGene00007196	203.764	230.753	132.971	125.042	242.935	244.379	1.93147e-09
WBGene00007217	68.4895	61.1138	54.0948	53.7986	70.326	69.0674	0.00776063
WBGene00007221	57.1961	52.3168	37.2335	41.9261	57.728	61.2487	1.0591e-05
WBGene00007225	48.1451	46.4207	24.6657	26.1903	55.859	53.2743	2.79444e-11
WBGene00007227	73.9107	76.9733	64.44	67.0766	76.6751	82.5914	0.000626393
WBGene00007234	33.9532	33.4147	27.9613	29.0627	36.2654	36.1837	0.0391679
WBGene00007256	72.6942	74.566	55.2487	55.8507	82.94	82.7688	1.25649e-06
WBGene00007258	13.2796	13.1419	11.2234	10.3271	14.6209	13.9585	0.0191301
WBGene00007277	48.478	48.5439	41.0326	42.9801	58.0001	55.8829	0.0377861
WBGene00007282	2.50911	2.53513	1.27591	1.53258	2.43881	2.80029	0.0150799
WBGene00007290	31.9623	33.532	18.0416	18.4703	36.111	39.2051	1.3068e-09
WBGene00007297	21.2832	20.3316	15.0063	15.6243	22.7176	22.9142	9.87936e-05
WBGene00007329	30.9964	33.5983	25.4276	27.4064	33.6642	30.7377	0.000415764
WBGene00007331	124.809	121.246	75.3633	72.0596	78.7606	76.1652	1.79303e-17
WBGene00007332	175.369	186.886	102.882	97.6012	201.918	185.771	1.95625e-17
WBGene00007333	101.09	106.404	81.4474	83.0184	106.005	103.795	2.91614e-06
WBGene00007347	12.2393	10.3896	8.66041	7.81863	9.26385	11.7508	0.0349796
WBGene00007352	263.477	290.568	234.747	231.495	278.51	252.111	5.27037e-05
WBGene00007362	3.56835	3.5706	2.49713	1.29876	5.9746	4.05191	0.0434064
WBGene00007390	94.489	82.6821	72.1264	79.2061	97.7296	99.2585	0.0141293
WBGene00007391	12.9463	12.335	6.85317	7.21702	17.4775	16.4712	0.0010229
WBGene00007403	28.7866	28.239	23.738	23.4723	30.9782	30.3178	0.0270934
WBGene00007412	33.4407	34.0214	26.0258	27.1566	34.4938	36.9266	0.000532688
WBGene00007417	12.5829	11.8447	8.15572	7.92949	12.0823	11.0743	0.0291262
WBGene00007428	53.9171	59.0602	45.2356	46.5312	62.9399	56.9143	0.000182339
WBGene00007429	52.2621	47.1472	39.5495	42.8678	55.9537	57.6449	0.0373212
WBGene00007433	65.9893	71.4873	48.9345	51.1863	70.9654	68.6096	1.36789e-08
WBGene00007435	27.3868	28.146	22.9586	22.1164	28.3015	30.7592	0.031575
WBGene00007445	53.2462	50.4683	34.8294	36.1696	59.8048	57.0903	1.29636e-06
WBGene00007455	56.4293	51.5781	41.505	43.5385	53.2312	55.9561	0.00108446
WBGene00007458	356.258	316.495	270.632	286.5	329.634	315.359	0.000564295
WBGene00007463	374.121	408.737	333.736	329.826	373.627	357.455	3.47576e-05
WBGene00007493	54.3901	53.3026	43.8275	44.3498	63.6087	59.7733	0.00709258
WBGene00007500	129.377	130.361	99.2822	103.16	150.825	139.556	2.17378e-06
WBGene00007514	44.9724	42.5089	37.2975	37.6613	46.2757	45.7217	0.000888748
WBGene00007534	78.5394	81.5279	65.4234	66.0414	86.7489	82.3561	4.74349e-05
WBGene00007556	42.1359	44.0345	33.5531	30.1932	43.2942	46.2173	9.55249e-05
WBGene00007561	53.6391	53.1374	45.0604	46.6637	63.5817	62.5894	0.0340205
WBGene00007565	54.8247	50.6273	41.2522	39.3443	39.2338	48.2753	0.00235669
WBGene00007573	105.936	104.432	69.8626	73.4804	111.865	107.032	1.44897e-07
WBGene00007577	20.4057	21.065	17.8852	16.8726	22.8876	22.458	0.0209485
WBGene00007578	28.6294	32.2369	24.6319	25.1911	32.6042	29.2064	0.0032729
WBGene00007580	129.684	123.297	93.2796	104.924	146.653	142.873	4.71545e-05
WBGene00007581	31.8135	30.1249	27.3023	25.6787	31.7218	31.6058	0.0160096
WBGene00007588	61.912	68.6677	57.7344	56.034	65.1972	63.9096	0.0018496
WBGene00007602	26.3562	28.5928	23.9081	21.7738	32.5766	26.5959	0.0193422
WBGene00007605	119.926	126.498	95.5845	81.6564	105.192	107.07	5.21054e-07
WBGene00007606	47.8744	41.1496	30.4453	36.128	47.1451	48.7571	0.000894593
WBGene00007620	38.9798	37.4152	30.3623	32.7314	43.8395	39.7345	0.00237443
WBGene00007621	83.2351	78.0395	72.3243	71.5386	91.4402	86.6718	0.014813
WBGene00007622	44.8281	42.0754	34.8146	33.4388	48.3892	44.0769	0.0019348
WBGene00007624	210.825	230.713	149.828	154.549	244.062	225.021	1.0415e-12
WBGene00007625	116.913	109.292	90.1821	92.0737	122.414	115.663	0.00219791
WBGene00007626	43.8497	43.5346	38.304	38.6502	46.8793	45.373	0.0420219
WBGene00007627	69.9825	65.1195	57.7019	62.7839	79.1184	72.8304	0.0333088
WBGene00007637	56.1254	55.4634	39.9541	43.0057	58.2474	50.6759	0.00108233
WBGene00007643	78.5372	77.521	53.1725	59.4627	86.3703	81.4167	6.16807e-07
WBGene00007645	58.0022	59.5112	45.2561	46.4844	69.2091	61.0297	3.83726e-05
WBGene00007647	39.884	36.347	34.4892	32.4846	40.9453	45.4322	0.0453374
WBGene00007681	113.926	117.516	93.9588	92.9578	125.114	118.789	0.000518844
WBGene00007683	73.392	69.9775	67.1291	62.6255	71.8447	67.0073	0.0418796
WBGene00007696	145.55	143.217	130.382	123.908	146.563	154.071	0.00194278
WBGene00007705	50.2855	46.8057	33.9459	36.7189	52.3626	52.2461	0.000184102
WBGene00007706	64.7419	65.8602	54.2906	56.3024	70.0809	71.0451	0.00341978
WBGene00007707	90.2788	88.7527	79.0267	71.6624	98.1345	97.8193	0.000898065
WBGene00007709	640.432	679.933	408.057	408.387	752.852	734.528	3.38074e-22
WBGene00007710	54.2129	49.5714	38.038	38.9152	62.2322	58.9027	4.88281e-06
WBGene00007711	45.9942	42.1408	35.923	32.4714	48.2218	46.0589	0.000980096
WBGene00007761	32.5952	31.705	23.3274	25.1016	34.6746	35.484	4.54869e-06
WBGene00007762	43.0761	43.3309	35.3787	36.0142	46.4122	41.5672	0.00653606
WBGene00007766	37.18	45.8397	30.7386	30.9924	74.4073	75.1759	0.00241815
WBGene00007772	9.8084	9.7645	7.2993	7.02072	10.4973	10.7994	0.0184808
WBGene00007773	11.9719	10.259	6.49653	6.74825	11.4677	11.8546	0.00100886
WBGene00007788	8.36852	8.26599	6.48811	5.26268	9.75812	8.90525	0.00994945
WBGene00007789	6.61046	6.67021	5.23927	5.1816	7.19962	6.32513	0.0469317
WBGene00007797	50.0415	45.4173	35.7004	36.5085	51.3606	53.5943	0.00297451
WBGene00007808	10.5007	9.98531	7.10587	7.93278	10.1022	10.3899	0.0348709
WBGene00007812	135.566	126.74	118.672	119.905	111.077	122.501	0.0410272
WBGene00007846	11.4254	10.1043	7.01971	6.97558	10.9738	11.748	0.00167559
WBGene00007848	178.664	180.025	156.392	150.939	168.874	174.411	0.00612043
WBGene00007860	36.9301	36.857	25.4318	28.4173	42.3674	39.7313	0.000357887
WBGene00007867	4.91959	3.87393	0.994528	1.5504	2.35516	1.54974	0.000159177
WBGene00007875	14.9381	11.72	0.809642	1.71693	44.1538	54.573	2.08452e-19
WBGene00007912	31.0506	28.3422	22.9896	24.1725	33.3092	31.8415	0.00204488
WBGene00007914	34.212	35.9266	25.3992	25.7204	35.8818	36.3121	8.48932e-05
WBGene00007921	32.7901	33.9332	23.78	24.0348	37.2915	34.4515	3.17415e-05
WBGene00007922	55.0919	50.6811	45.8515	47.8116	60.6828	60.2484	0.0479086
WBGene00007952	73.6854	71.6568	60.2645	65.1634	79.0072	76.6454	0.000503598
WBGene00007956	5.30066	4.90667	3.51725	3.78286	4.42962	4.53193	0.0175059
WBGene00007959	35.1175	33.4134	25.8857	24.9158	32.0718	30.9354	0.00458073
WBGene00007963	9.16472	10.1209	7.45758	5.25059	5.18288	4.6878	0.017218
WBGene00007965	75.5156	75.1435	60.3515	64.9251	81.9128	84.5809	0.0010328
WBGene00007966	40.6739	44.6403	32.0317	34.791	48.4257	42.5464	0.000107007
WBGene00007969	233.03	245.19	175.248	174.438	244.708	243.668	2.92007e-11
WBGene00007971	81.091	85.3471	65.0718	65.8488	89.7789	85.1711	0.000124175
WBGene00007974	47.6303	43.1272	34.0349	35.8671	52.3117	46.9978	0.00180513
WBGene00007975	38.4574	36.8938	32.9454	32.9036	38.1532	37.8564	0.00356817
WBGene00007978	93.623	91.8406	59.5628	66.094	108.145	103.311	5.09125e-09
WBGene00007979	93.3868	85.0107	62.3647	63.1652	100.426	101.696	6.80379e-11
WBGene00007985	42.2953	37.0703	31.4533	31.3271	51.4054	46.8349	0.0142977
WBGene00008000	123.716	127.52	105.943	102.598	138.835	135.746	8.17985e-05
WBGene00008005	61.2647	60.2999	47.2249	43.3922	69.1404	66.3665	7.42602e-06
WBGene00008034	80.7968	80.8328	61.6838	68.2568	98.4669	91.3204	0.000571645
WBGene00008035	66.2161	74.7948	54.1484	49.342	79.2449	74.3774	2.72099e-05
WBGene00008052	71.1067	71.1298	51.992	57.121	73.3203	71.997	0.000168979
WBGene00008061	43.0194	44.1923	33.39	34.6114	47.0369	44.8398	0.00113578
WBGene00008080	37.4193	34.6418	27.5884	28.1969	42.9459	44.1351	0.0101563
WBGene00008081	33.3332	35.0584	25.6903	26.0763	35.2742	32.5844	2.03161e-05
WBGene00008082	32.6411	36.9949	27.9613	25.6095	36.418	37.1204	0.00338425
WBGene00008085	5.6633	6.99508	3.40325	4.07196	4.9891	6.2252	0.026267
WBGene00008107	35.4598	35.7784	28.74	27.8036	36.3458	35.8911	5.61861e-05
WBGene00008119	27.2995	26.9446	24.4794	23.258	27.6212	27.6342	0.0258906
WBGene00008132	75.209	75.0443	52.4637	53.9925	78.3128	70.9992	1.51448e-06
WBGene00008136	61.9349	64.3705	53.2779	50.9024	67.0471	68.9919	0.000132373
WBGene00008140	30.5544	30.7246	24.0916	25.7958	34.9711	33.2926	0.00176446
WBGene00008145	10.56	11.8968	9.425	9.27824	11.3697	11.0993	0.0249757
WBGene00008147	38.8029	34.0177	29.6632	31.0628	40.4188	46.0156	0.0136222
WBGene00008148	29.0311	29.3561	25.2388	25.4071	30.0549	28.4405	0.0404407
WBGene00008165	53.1469	52.3376	37.5907	39.3611	52.8674	54.4126	3.62433e-06
WBGene00008166	54.8104	60.4041	43.8828	42.3741	59.8573	59.6397	3.05395e-06
WBGene00008172	44.2783	37.3297	31.6595	31.7647	46.1374	50.9669	0.0160455
WBGene00008174	46.7667	43.8356	35.3522	38.1831	49.3267	53.4643	0.00962259
WBGene00008183	28.2648	29.9973	24.9296	26.1719	31.6735	30.6399	0.00471946
WBGene00008196	70.3116	62.9161	42.8991	48.7858	81.9379	76.3495	3.19186e-05
WBGene00008197	45.9643	45.3022	35.8007	41.0239	54.3999	48.1028	0.0339878
WBGene00008207	11.3232	10.1164	5.76557	6.50724	12.3878	12.4826	0.0148165
WBGene00008210	11.2176	11.4326	5.90981	7.04327	13.5637	13.7312	5.21128e-05
WBGene00008218	355.365	378.603	250.361	255.933	405.653	373.019	1.75669e-14
WBGene00008219	64.5002	66.4502	49.1089	50.54	72.0211	73.0358	7.06958e-06
WBGene00008220	8.77296	10.0362	7.10416	6.58649	14.0116	11.85	0.0155258
WBGene00008236	29.7118	30.7174	22.2288	23.3415	31.6108	33.8912	0.00181799
WBGene00008237	68.0646	60.5114	52.6552	59.3225	70.4072	70.0084	0.0245894
WBGene00008238	38.8693	39.7363	31.7521	33.1851	45.0462	45.0955	0.00759995
WBGene00008266	54.963	51.679	46.3597	44.666	61.9359	58.1393	0.00239642
WBGene00008274	44.5124	49.9277	40.5547	41.0081	48.305	47.3135	0.00302695
WBGene00008281	34.506	35.3132	25.384	29.8305	37.4488	38.1481	0.00409557
WBGene00008288	35.8236	33.6864	25.8047	28.8694	36.128	37.8327	0.0482125
WBGene00008318	22.3925	23.0169	17.5748	17.2751	26.3302	24.5597	0.0106297
WBGene00008330	98.3892	100.244	80.1053	79.002	109.754	103.917	0.00107654
WBGene00008331	44.9848	40.1297	36.3577	40.3138	45.5417	47.0492	0.0245993
WBGene00008338	76.1767	77.5305	62.204	57.0777	88.3753	88.0595	7.19365e-05
WBGene00008343	50.5095	45.3649	37.6505	37.9845	51.2981	54.128	0.0086933
WBGene00008354	99.5567	89.1657	63.6838	63.834	78.124	75.209	2.7458e-05
WBGene00008361	33.3928	37.4046	27.1709	25.7943	35.5952	37.6505	4.95083e-05
WBGene00008362	35.2826	37.7184	33.4334	31.2675	39.49	38.4905	0.0157762
WBGene00008363	29.0609	26.3833	19.0188	22.8553	28.2352	30.3056	0.00308908
WBGene00008371	117.793	103.317	94.6022	104.071	131.879	123.88	0.0362859
WBGene00008377	321.147	272.301	231.329	295.993	413.052	427.236	0.0321165
WBGene00008380	82.1767	77.2761	64.3005	68.3366	105.545	89.5802	0.00549411
WBGene00008385	147.459	146.639	105.937	103.252	163.581	157.794	2.07533e-14
WBGene00008386	89.3166	87.8035	74.1098	78.2743	100.161	96.7398	0.000624502
WBGene00008387	32.7383	36.6493	26.8947	24.6053	44.3562	37.7554	0.0057489
WBGene00008390	21.1448	21.4502	6.2011	5.21264	30.6608	24.7726	1.97319e-10
WBGene00008400	28.5154	27.5719	22.35	24.1821	29.16	26.8789	0.00234688
WBGene00008410	55.9217	52.15	44.2486	44.7284	59.0538	59.5658	0.00107974
WBGene00008411	56.807	53.5118	46.6773	48.5537	59.6216	56.7342	0.0040141
WBGene00008413	46.2437	45.1638	36.4404	36.9255	51.992	46.8172	0.00247884
WBGene00008417	48.3745	45.8925	34.9751	36.721	53.5902	52.6479	4.95083e-05
WBGene00008418	38.9456	33.6841	25.8057	29.211	40.4437	42.4255	0.000213546
WBGene00008422	21.2854	24.7896	20.2732	19.3274	21.9841	19.299	0.0101995
WBGene00008440	85.6465	78.7802	46.95	51.2747	88.9853	87.6031	5.4261e-10
WBGene00008442	38.6053	29.5095	25.0415	26.297	35.3895	36.8258	0.0240908
WBGene00008456	34.9733	27.7787	24.4191	27.5301	35.0173	34.4047	0.0471321
WBGene00008480	178.998	182.651	163.141	178.089	198.35	196.544	0.0222942
WBGene00008488	32.3428	26.3527	23.9192	25.8239	32.9956	33.7145	0.0487266
WBGene00008502	22.7887	23.895	20.3599	21.2317	24.7165	23.7379	0.0262511
WBGene00008503	42.7674	48.874	36.6431	37.8883	48.3181	44.1235	0.00171704
WBGene00008531	32.7498	27.731	22.777	25.5827	34.178	33.6991	0.00907627
WBGene00008535	15.1906	16.3212	9.88281	8.74422	18.8368	16.6827	0.000235644
WBGene00008536	11.9999	14.5251	6.57763	8.12823	18.7767	16.482	0.000231158
WBGene00008537	12.0368	11.582	5.78384	8.49364	12.9306	14.54	0.00642188
WBGene00008546	130.204	147.35	100.093	93.0248	158.963	145.726	1.05514e-09
WBGene00008548	32.7924	28.3376	21.3833	23.5011	25.691	24.9993	0.00684033
WBGene00008560	31.1829	26.4272	23.3946	23.4566	30.0268	30.2556	0.0224249
WBGene00008561	34.2043	31.2385	26.7145	28.0868	33.4099	34.5679	0.0241205
WBGene00008565	14.3739	15.6349	3.8863	2.97833	10.2398	9.81817	1.75971e-18
WBGene00008580	38.3568	43.0991	31.3237	32.7608	45.7338	47.6972	0.00340679
WBGene00008583	2.9187	3.46613	1.24379	1.14058	3.63183	3.79147	0.00591764
WBGene00008584	10.8761	8.12528	1.30304	1.93024	21.9563	21.6124	8.92359e-11
WBGene00008621	4.16246	5.63696	1.92209	1.97243	1.29216	1.45942	0.00310172
WBGene00008629	22.5116	24.3443	13.3177	13.3395	15.8534	15.6327	2.1403e-08
WBGene00008641	38.0867	39.4336	30.5898	30.265	38.7031	41.2345	0.00191783
WBGene00008642	62.1368	60.4648	48.5604	49.8766	67.5867	62.8146	0.000180916
WBGene00008645	43.0427	43.7108	34.8208	36.7647	50.6392	47.024	0.000196904
WBGene00008648	26.3716	28.3318	19.6906	21.1286	29.3596	29.5136	0.000765342
WBGene00008670	39.8505	39.2021	30.9238	32.5845	42.7704	41.3229	0.00688107
WBGene00008682	73.3916	75.8746	58.1141	58.3939	81.3917	74.8431	2.35478e-07
WBGene00008683	74.1762	73.148	62.6621	62.743	81.5731	81.8254	0.0234165
WBGene00008684	58.5605	58.3398	40.0019	41.6184	69.8604	65.5209	3.25078e-07
WBGene00008685	23.7822	23.6442	22.3397	21.6903	22.2752	23.6495	0.0449847
WBGene00008686	86.5801	81.6805	61.495	69.244	92.4424	91.729	1.59735e-05
WBGene00008710	75.3052	83.9231	53.4562	55.4904	92.5414	88.3669	4.55339e-10
WBGene00008720	57.1787	62.1674	43.2018	41.0073	68.4968	68.6158	6.50148e-08
WBGene00008722	50.4598	44.0856	38.2393	40.0167	52.4141	55.8101	0.00392409
WBGene00008729	99.6745	102.69	81.8195	77.2818	114.937	110.444	1.65026e-05
WBGene00008733	52.7763	52.4804	47.2882	44.792	55.1709	55.1503	0.00948166
WBGene00008750	43.8423	40.6442	30.8971	33.8939	47.6828	47.1517	0.000209876
WBGene00008765	55.0027	51.8202	42.8161	41.7455	57.736	56.7011	0.00189098
WBGene00008767	17.2778	16.5571	13.5303	14.4221	17.1514	17.9194	0.0359621
WBGene00008774	37.7526	36.6437	26.9843	28.4603	33.0023	35.7908	3.31728e-05
WBGene00008775	47.6956	43.2382	36.5619	37.9808	47.2385	48.0887	0.000133374
WBGene00008780	125.291	123.398	90.6822	97.7071	135.688	127.491	1.1674e-08
WBGene00008789	26.5995	30.033	16.1391	15.4252	36.3352	34.7071	1.41008e-07
WBGene00008822	13.8276	13.0495	6.84272	7.5093	17.2159	13.8213	0.00361892
WBGene00008823	31.3631	27.0417	10.8026	12.8781	33.7812	31.8398	7.61082e-10
WBGene00008824	10.8988	11.5688	5.88911	6.34688	12.5526	14.1689	0.00458934
WBGene00008825	161.928	150.987	87.9769	89.3529	189.945	179.018	1.59676e-19
WBGene00008844	16.9452	15.746	9.7219	7.13213	18.6633	18.4284	0.0203967
WBGene00008848	19.4578	22.6419	15.1596	15.0742	21.3428	20.4002	8.16262e-05
WBGene00008877	34.6894	32.4841	26.6132	27.4915	35.8326	36.2899	0.00767944
WBGene00008878	34.128	33.633	30.1228	32.4058	33.0662	34.1366	0.0178951
WBGene00008882	11.9359	13.0242	8.02645	7.59898	12.2396	12.3418	1.48229e-06
WBGene00008887	38.6539	37.9028	28.7532	30.9055	41.1745	40.001	2.12469e-05
WBGene00008918	37.6777	35.8827	28.6861	32.1043	42.7315	40.6653	0.0103163
WBGene00008921	71.145	73.2368	54.8575	57.9724	77.7682	75.5116	2.30653e-06
WBGene00008948	77.6836	74.015	67.0934	70.7947	86.3472	83.3073	0.00703611
WBGene00008953	6.6759	5.71807	3.04602	4.20671	6.21724	6.75601	0.0168686
WBGene00008959	17.3401	18.7578	11.2257	12.6882	17.0013	19.0631	0.0164868
WBGene00008968	73.4863	66.1469	50.2181	56.1649	79.7233	80.9146	0.000122544
WBGene00008973	66.9454	69.1026	51.4726	49.7289	63.4046	65.5526	0.000699271
WBGene00008990	28.1671	26.7802	22.744	24.1399	29.5153	28.3881	0.00139194
WBGene00008991	14.6013	19.2666	11.2542	13.9591	15.2355	15.9416	0.0460843
WBGene00009004	83.0507	70.7505	62.6386	66.149	79.923	80.7384	0.0186489
WBGene00009006	71.4255	66.4511	48.6046	51.3841	71.805	71.4072	1.75663e-07
WBGene00009007	105.608	104.641	72.5013	74.3592	122.885	113.02	4.75503e-09
WBGene00009011	56.6239	52.0783	41.0004	49.6029	58.4511	62.985	0.0230513
WBGene00009035	254.947	278.863	184.547	187.35	291.157	272.343	1.16791e-12
WBGene00009045	139.842	129.221	120.218	119.576	139.949	139.096	0.0165687
WBGene00009064	20.2021	21.901	18.3808	18.8068	23.1221	21.448	0.0453061
WBGene00009065	25.1491	28.6364	21.0665	23.1431	29.454	26.0394	0.000617603
WBGene00009086	2.35236	2.49153	1.21637	1.2973	2.63726	2.89393	0.00496848
WBGene00009098	53.8389	53.2858	40.9913	42.0816	58.5926	59.1683	1.42609e-05
WBGene00009103	105.593	104.735	73.9133	81.1704	107.976	109.561	2.76771e-08
WBGene00009112	90.2774	98.4651	80.7755	80.3328	92.5228	99.7557	0.00275586
WBGene00009113	72.2609	80.3537	60.7256	62.1625	77.1139	71.0067	6.52707e-05
WBGene00009118	78.9184	83.2898	63.6519	63.6217	86.6646	91.5548	0.0033283
WBGene00009120	45.3933	45.1925	37.2107	39.6865	48.726	48.9748	0.00342984
WBGene00009124	21.5477	21.6001	17.5391	17.5504	23.9957	25.6102	0.00213164
WBGene00009126	136.385	137.406	123.181	123.87	128.191	126.706	0.00287752
WBGene00009127	38.6992	37.5536	29.6169	31.1892	43.625	40.1188	0.000598079
WBGene00009131	37.6099	35.9366	27.4708	31.5511	42.3429	37.5425	0.0126819
WBGene00009132	31.2226	35.1779	27.4098	25.9219	35.4574	35.0836	0.00994945
WBGene00009138	31.0878	31.1732	24.1294	26.6072	32.8847	33.9835	0.0386707
WBGene00009141	97.9442	89.9964	87.292	80.9204	101.505	101.792	0.0191692
WBGene00009145	33.9114	32.2606	25.5262	27.0517	33.9971	36.9142	0.0222825
WBGene00009159	45.4532	48.9138	37.9376	38.6206	51.5045	48.7836	0.00316801
WBGene00009163	32.3766	31.906	23.1445	23.2931	38.2218	36.8693	4.95738e-06
WBGene00009164	68.0658	69.9348	56.4374	55.2172	70.7761	72.9701	5.74875e-05
WBGene00009172	28.0625	31.1082	23.3626	23.6372	32.4414	31.4365	0.00120777
WBGene00009173	24.9435	26.5695	20.6994	18.4731	28.8426	29.4749	0.000410096
WBGene00009174	42.2745	46.7416	33.6439	33.5629	50.3628	48.4215	0.000299053
WBGene00009179	94.1242	81.0806	69.7327	74.4579	99.9469	95.196	0.021267
WBGene00009180	43.8659	47.7368	39.0561	38.4638	44.8929	43.5039	0.000707245
WBGene00009186	355.903	350.879	212.596	228.436	411.981	409.301	2.60784e-21
WBGene00009188	57.698	63.2602	45.9931	47.3471	70.794	67.073	0.0197454
WBGene00009192	29.5019	29.5415	18.1942	22.993	38.1723	40.0521	0.0010246
WBGene00009200	42.8492	37.7241	33.2893	34.569	43.5831	42.4054	0.0028667
WBGene00009203	31.1529	33.8347	23.9202	25.249	32.5929	33.5145	0.00279807
WBGene00009215	27.7946	28.3643	18.2514	16.4712	53.4991	46.7184	0.00102315
WBGene00009219	56.1942	49.963	39.7504	40.6098	58.3689	50.9378	0.0369102
WBGene00009223	62.8964	61.8885	47.1722	53.9811	75.352	66.3028	0.0222977
WBGene00009233	7.18131	6.52403	4.42899	5.04407	6.78295	7.61084	0.013207
WBGene00009245	25.6315	25.3266	18.6626	19.9452	27.1803	27.0523	1.23319e-05
WBGene00009254	47.4674	51.4877	36.1087	40.8353	54.8047	52.4175	3.26892e-05
WBGene00009262	52.7904	49.3731	39.4782	42.2547	57.5391	56.5124	0.00198628
WBGene00009264	75.8664	76.6221	67.8441	71.2968	84.7932	88.5131	0.0291456
WBGene00009267	46.067	48.9032	39.0473	40.7026	50.9098	48.5811	0.000555719
WBGene00009270	34.1475	37.3546	26.111	26.6283	37.2753	37.8305	1.47375e-05
WBGene00009272	77.1311	80.2194	60.3998	60.2518	85.4026	92.3061	0.000124406
WBGene00009277	62.9229	55.027	45.4846	43.3362	67.5488	67.1054	0.00228343
WBGene00009280	14.1393	12.1202	7.37328	6.64281	12.8423	15.0943	0.0182113
WBGene00009284	46.5336	51.3843	40.6624	37.7904	50.7114	49.8792	0.000247679
WBGene00009285	34.4527	37.6069	26.9835	28.4216	36.7437	34.1187	1.91576e-06
WBGene00009286	97.1208	90.512	72.3422	75.6548	104.623	103.365	6.20624e-05
WBGene00009290	47.1463	48.59	42.2761	41.5371	53.7139	50.2738	0.0180692
WBGene00009305	43.0616	41.3396	36.6298	33.8321	42.1016	43.7055	0.00696088
WBGene00009320	18.0044	17.4053	13.3986	13.7239	22.0523	20.1318	0.0267993
WBGene00009336	73.1268	66.8892	58.1519	64.244	79.1759	74.7545	0.0451095
WBGene00009341	32.6886	29.2789	25.7334	24.9171	31.7849	34.2126	0.0338017
WBGene00009364	80.6001	85.5137	58.7336	53.7223	87.5504	82.8909	1.61556e-07
WBGene00009365	53.6042	57.4467	41.25	40.3324	56.5408	55.3275	2.38894e-08
WBGene00009366	48.4747	46.7733	33.9323	34.103	51.1091	51.9136	2.44755e-05
WBGene00009368	25.6814	29.57	21.4882	20.5443	27.4342	26.1227	2.32433e-05
WBGene00009372	48.3028	44.801	36.604	37.5752	56.1014	53.7653	0.000215117
WBGene00009374	34.9561	38.2636	32.128	29.7578	39.9055	38.9874	0.00898687
WBGene00009385	48.5018	53.0404	37.5707	38.0396	57.1923	58.6344	3.56139e-05
WBGene00009404	85.3763	81.8408	59.1533	61.6775	84.34	86.7246	4.32282e-07
WBGene00009429	1.18969	1.29915	0.205672	0.471513	0.234162	0.52173	0.0489819
WBGene00009430	28.5915	27.2754	21.2109	22.2485	32.375	39.8015	0.0052339
WBGene00009434	51.4621	42.2234	37.0935	37.996	45.4174	46.2027	0.00277991
WBGene00009435	61.6976	63.3397	50.4985	53.2841	67.7881	71.7077	0.000221502
WBGene00009441	26.7779	28.6214	20.6069	20.3235	31.8702	33.5859	0.000106243
WBGene00009448	46.421	45.8019	33.4719	34.2308	48.39	49.3332	4.89519e-05
WBGene00009451	44.3725	45.2478	33.9818	33.3783	43.7675	46.9513	7.48089e-06
WBGene00009456	78.9294	74.9484	60.3899	63.0293	76.7943	77.4868	2.9997e-05
WBGene00009460	45.0492	47.5387	34.4666	34.94	48.2011	45.6638	1.91849e-09
WBGene00009469	14.9715	12.7568	5.7358	5.7475	9.37597	10.3516	7.64566e-07
WBGene00009477	58.9757	57.1409	51.4526	52.5662	61.5746	58.0358	0.00173966
WBGene00009479	41.4856	40.9181	36.3028	36.295	44.8942	44.3283	0.0135303
WBGene00009493	20.3082	18.9811	13.3795	13.5411	19.2454	22.055	0.020844
WBGene00009499	51.9886	45.463	33.2829	36.0731	51.154	50.1604	1.84276e-05
WBGene00009507	24.0218	23.6988	19.994	18.7219	25.2731	26.0931	0.00129853
WBGene00009508	38.454	34.44	29.1907	28.2887	40.6359	43.0213	0.000204173
WBGene00009551	39.4233	36.8359	28.5036	32.0077	45.3161	41.1318	0.0480087
WBGene00009553	64.9624	73.8705	51.8861	50.8268	75.7244	71.1903	5.59213e-06
WBGene00009559	68.2496	67.1831	59.6748	56.1524	76.1382	68.5656	0.0198116
WBGene00009565	45.545	39.2837	39.6277	37.58	44.2423	47.8579	0.0253819
WBGene00009575	41.6394	39.5826	33.1155	36.4953	44.0297	45.0597	0.011756
WBGene00009578	49.1459	50.4729	42.4284	38.3228	48.109	47.2004	0.00319853
WBGene00009588	27.2564	25.1031	17.3104	15.6637	30.2802	25.2585	0.00755131
WBGene00009594	55.713	61.8218	50.7343	50.4277	67.7786	64.015	0.00153987
WBGene00009606	27.9961	28.7702	13.3168	15.9203	36.7596	33.7217	1.89197e-07
WBGene00009627	45.2946	38.7168	27.6968	31.6663	49.0596	46.7283	0.00012202
WBGene00009628	83.4534	87.5112	80.3239	75.4003	71.6354	83.9065	0.0251555
WBGene00009650	50.507	49.8017	37.7522	40.2662	59.021	53.7642	0.00237608
WBGene00009651	16.1877	18.3202	7.99862	9.30277	20.0078	18.3813	3.46185e-06
WBGene00009656	25.0278	24.6783	14.772	17.5211	20.6753	19.7179	0.000144077
WBGene00009659	31.0784	28.1371	19.4764	19.1639	31.8532	33.4868	0.0242444
WBGene00009661	143.947	161.985	110.621	111.396	165.521	149.649	2.47585e-09
WBGene00009662	23.3942	22.5947	15.7188	9.2862	19.5481	20.8133	0.0135452
WBGene00009665	37.971	34.1672	28.2809	30.6183	40.0565	41.7621	0.0371735
WBGene00009668	66.2621	67.5656	49.1902	47.5449	64.4123	66.2668	0.000157287
WBGene00009671	118.249	107.213	92.1642	91.5151	126.777	112.336	6.61608e-05
WBGene00009672	35.8384	33.6299	26.4524	29.0727	36.389	36.1398	0.000437389
WBGene00009701	77.1128	79.5764	57.5605	61.4557	89.4715	81.6028	9.24028e-06
WBGene00009726	7.207	7.48713	5.0221	4.97626	6.50826	6.86448	0.0312159
WBGene00009731	37.3198	35.0579	29.9595	28.6129	39.6362	39.8655	0.00235053
WBGene00009744	24.5579	26.8099	22.9653	21.652	26.9151	26.3867	0.0347105
WBGene00009769	19.3781	17.8773	14.2462	14.2245	20.6347	20.7098	0.0137834
WBGene00009770	50.3137	52.1455	40.1783	41.1238	56.866	59.3204	3.83726e-05
WBGene00009784	58.4085	54.9824	49.0189	48.4463	53.2053	56.3135	0.00531764
WBGene00009787	219.351	213.758	39.9461	30.1322	311.691	349.09	1.19049e-76
WBGene00009878	81.7859	93.408	62.3877	64.8568	100.29	100.423	2.31791e-05
WBGene00009897	67.5641	67.167	35.0696	39.7086	79.2299	78.122	2.29273e-18
WBGene00009898	92.5165	86.3548	30.3513	34.6124	230.654	250.437	2.0131e-21
WBGene00009902	43.9508	39.4861	23.0735	21.2504	48.0358	51.7256	1.98782e-10
WBGene00009918	99.8773	95.7129	83.2224	86.1767	90.5303	94.0875	0.0400384
WBGene00009919	59.42	60.761	46.3411	50.0512	64.3921	66.0957	0.00335408
WBGene00009921	77.3228	77.582	59.5866	63.504	82.806	81.7262	0.00048786
WBGene00009922	26.9084	25.3211	20.7634	22.5119	27.2355	27.6125	0.00077054
WBGene00009924	59.378	61.0493	46.8022	44.5476	60.276	61.7257	1.527e-05
WBGene00009937	45.9955	53.7717	38.7922	36.8577	51.4775	48.9288	0.00309759
WBGene00009944	36.7552	36.7818	33.2844	32.7851	41.8159	41.2842	0.0181021
WBGene00009966	53.234	43.7023	40.4691	41.7607	51.9233	49.423	0.0147525
WBGene00009975	59.8277	67.6769	49.6761	47.88	63.2058	65.9289	6.50773e-06
WBGene00009976	16.6956	15.2132	13.4241	12.7205	17.693	16.4255	0.0365194
WBGene00009987	63.6241	58.7871	48.1272	52.9603	74.3163	68.3767	0.0354653
WBGene00009994	23.49	25.1778	19.658	17.7775	24.6707	27.576	0.0146244
WBGene00009996	49.2425	45.2174	33.816	39.7523	54.006	51.618	0.000917409
WBGene00010000	45.3958	46.7067	21.4456	27.4095	59.6366	53.2354	9.24022e-07
WBGene00010002	70.1221	73.0275	58.0047	56.046	80.0506	75.9582	0.000829958
WBGene00010013	20.3328	20.4184	16.2876	18.3592	20.1772	19.3094	0.000857239
WBGene00010036	50.8225	53.0441	32.3066	32.3789	57.424	55.2026	2.4598e-06
WBGene00010037	87.0885	84.9163	66.6724	72.0272	100.906	103.287	7.5771e-05
WBGene00010038	60.1633	54.854	48.7593	48.9246	62.0201	58.1868	0.00982018
WBGene00010042	46.532	44.7006	37.7377	39.5658	45.1064	45.8683	0.0110888
WBGene00010044	60.1947	55.5247	50.7619	55.6712	62.3288	60.9166	0.0246474
WBGene00010048	27.0291	28.5919	24.8112	20.9336	30.0451	31.7407	0.0171636
WBGene00010050	173.908	141.41	134.785	135.153	111.795	145.357	0.00479361
WBGene00010051	29.4807	33.2994	14.6209	14.4696	32.3693	29.9544	1.9333e-11
WBGene00010053	38.333	39.2221	29.9539	28.9988	51.063	45.2989	0.000299053
WBGene00010054	50.6423	47.6871	40.5348	40.7392	56.8606	55.8529	0.0116884
WBGene00010056	74.8456	76.2819	62.4831	59.7262	82.6388	81.2226	4.97887e-06
WBGene00010061	94.9352	97.3944	72.0705	79.4369	107.632	105.513	1.22001e-06
WBGene00010066	4.13346	4.57444	2.17257	2.34988	5.83496	5.168	0.0255824
WBGene00010075	130.403	123.277	108.902	109.26	125.263	134.053	0.00252297
WBGene00010080	37.9202	39.9587	35.6211	33.2157	44.231	44.2373	0.0110197
WBGene00010081	44.9535	39.7996	34.8966	32.4008	56.0861	48.74	0.0230197
WBGene00010089	34.9455	34.1156	29.4702	29.9644	37.5716	37.4835	0.0300792
WBGene00010093	42.8339	46.6952	31.8877	32.5788	51.442	51.4326	3.0868e-07
WBGene00010096	39.1908	36.852	29.8986	30.9197	42.7026	43.6605	0.000332252
WBGene00010097	83.5084	80.1578	75.9627	75.555	85.7645	87.6379	0.0148275
WBGene00010123	4.8034	4.65545	0.959009	1.31914	8.83185	10.5418	0.00014292
WBGene00010125	3.6629	2.76185	0.234233	0.257755	3.20015	5.63623	9.29559e-06
WBGene00010128	4.85097	4.33781	0.95472	1.75099	4.25633	4.29741	0.000446512
WBGene00010132	44.7875	44.235	33.8069	36.5718	52.884	52.0409	0.0028667
WBGene00010149	4.12361	3.74079	1.55052	1.36261	3.76597	5.33795	0.0262785
WBGene00010159	52.6925	55.8922	41.2625	40.5768	64.3211	57.1698	0.000170665
WBGene00010195	26.7984	26.1799	18.4634	19.9926	35.6812	29.825	0.00921627
WBGene00010197	83.7984	73.5978	68.2761	66.7179	76.6374	85.0736	0.0053172
WBGene00010198	32.4927	32.2531	22.0976	22.9266	31.6022	29.9091	2.8397e-06
WBGene00010199	10.7291	11.5706	9.54037	9.90273	12.1173	11.84	0.0299833
WBGene00010204	660.782	698.302	641.838	645.359	454.534	470.43	0.0161392
WBGene00010232	99.7838	101.662	79.2138	82.8986	111.608	110.871	0.00015489
WBGene00010234	24.6526	19.0434	14.7104	12.1343	24.1044	23.0579	0.00685481
WBGene00010260	274.266	279.228	240.352	246.741	296.998	267.4	0.000101474
WBGene00010263	42.1731	45.5251	38.8053	37.9355	47.4393	45.5661	0.0042608
WBGene00010264	33.5268	37.1026	26.137	27.4628	34.5263	32.656	0.00163359
WBGene00010277	38.6268	33.3113	24.8763	29.1451	32.6707	35.3954	0.00970451
WBGene00010279	59.9338	58.9662	52.4735	52.6284	61.6229	62.6978	0.00575041
WBGene00010280	81.3162	84.4361	71.8935	67.4421	87.6769	81.0248	0.000171504
WBGene00010281	42.0722	42.4212	34.6576	34.4706	52.0815	46.7383	0.000387725
WBGene00010283	25.1804	25.1732	20.486	20.2499	29.7453	27.1163	0.0115472
WBGene00010284	46.2305	43.6401	36.955	39.1183	45.5686	47.8101	0.000788538
WBGene00010304	32.7407	33.1981	25.5636	27.1051	40.1337	35.1358	0.00928885
WBGene00010317	482.599	476.425	392.827	384.256	475.388	514.386	7.42999e-08
WBGene00010325	62.5983	55.606	42.7092	47.8311	70.1938	66.4751	0.0033392
WBGene00010351	468.561	546.144	332.594	341.174	561.733	501.058	8.00296e-14
WBGene00010353	92.0156	97.8421	63.8514	65.7503	101.007	96.8722	4.34893e-09
WBGene00010354	49.4941	47.7891	31.4126	33.7167	48.4816	50.3531	3.14012e-07
WBGene00010363	19.903	24.4976	14.6099	15.1907	24.8074	24.0527	0.000586442
WBGene00010367	13.9911	15.7577	10.1749	11.2356	15.2048	13.1247	2.69125e-05
WBGene00010369	22.4828	23.1148	18.1377	18.3501	22.9696	22.867	0.000247386
WBGene00010409	34.0611	38.055	28.3819	27.545	42.4741	42.2551	0.0018341
WBGene00010420	41.2704	42.6334	30.0339	30.5273	42.9822	44.384	0.000122544
WBGene00010428	71.6898	77.4506	67.296	66.8052	78.7085	76.2424	0.033827
WBGene00010440	223.141	199.171	186.69	188.536	302.065	279.751	0.0206893
WBGene00010444	15.558	15.0066	11.5567	12.7967	14.8032	14.3503	0.00415205
WBGene00010456	37.6179	37.6682	32.6203	30.4531	34.1409	34.9583	0.00685481
WBGene00010465	51.4556	47.4936	36.7064	40.8103	50.6459	48.8124	0.000302566
WBGene00010476	59.2399	54.3349	42.3418	45.4918	62.5365	59.756	0.00150625
WBGene00010480	48.1361	49.5442	38.8232	37.9098	53.7359	52.2129	0.00135412
WBGene00010492	64.3274	74.015	38.7588	43.2033	69.8964	70.2636	9.69873e-13
WBGene00010493	9.4701	8.9379	5.90424	6.16109	9.23475	8.82407	0.00109143
WBGene00010498	17.615	17.2896	13.7426	13.9378	16.9904	18.6517	0.00173694
WBGene00010500	41.2322	34.4495	33.4749	31.5939	39.328	36.6925	0.0343554
WBGene00010502	63.6869	61.7829	43.2976	45.6308	66.107	63.9719	4.91943e-11
WBGene00010537	34.911	40.9403	28.7749	27.7424	40.2499	37.9302	0.000579481
WBGene00010542	48.5512	44.5259	36.4335	35.9181	56.5821	53.5907	0.0250158
WBGene00010546	21.8061	24.4981	17.2753	18.2062	23.8368	27.3773	0.0262994
WBGene00010549	23.1072	24.2301	15.1805	18.2189	27.7806	26.8215	0.0149782
WBGene00010551	23.6405	23.7029	18.0118	20.2374	24.7242	23.6459	0.0054318
WBGene00010555	71.4989	68.9474	40.9751	41.9001	76.879	77.1641	2.46558e-10
WBGene00010557	63.0772	61.0707	53.0349	52.3287	61.6357	60.1008	0.00465476
WBGene00010565	26.8903	28.9671	22.2218	24.2235	28.2986	28.4306	0.0126898
WBGene00010568	8.8918	8.82867	4.35858	3.59215	10.7538	7.87747	0.00244516
WBGene00010583	81.549	82.6352	63.7092	62.909	87.3315	83.947	0.000197469
WBGene00010606	2.17477	2.32946	0.384817	0.764583	3.00843	3.13768	0.00153384
WBGene00010608	75.2112	74.5183	58.0932	70.5766	86.6108	85.4032	0.0424285
WBGene00010609	108.096	112.255	66.0908	71.2229	125.744	122.662	3.68691e-13
WBGene00010615	32.4499	35.026	27.9369	29.6112	36.8793	36.867	0.0429462
WBGene00010621	118.669	131.242	88.3587	90.9085	134.809	126.032	1.44427e-09
WBGene00010622	24.8183	25.397	18.1145	20.7838	27.2897	26.2992	0.00398666
WBGene00010629	120.991	118.471	90.2172	88.8724	128.485	120.128	7.66389e-09
WBGene00010631	94.7999	94.2806	79.9889	82.0157	100.062	100.99	0.00012001
WBGene00010641	56.4514	56.7309	45.2574	43.7351	58.6236	59.3837	4.09678e-06
WBGene00010664	71.3657	78.7648	67.3787	60.963	84.2	77.8228	0.00428398
WBGene00010665	190.443	202.53	158.786	160.232	206.314	199.504	4.71257e-06
WBGene00010671	62.4034	60.2083	48.1749	47.4012	67.8784	61.5569	9.86616e-05
WBGene00010676	39.0698	37.3247	31.9974	34.3908	43.6968	42.5566	0.00818238
WBGene00010677	180.705	198.29	176.029	175.863	194.246	187.156	0.0225047
WBGene00010678	73.4586	74.1681	62.9494	60.1535	80.3095	83.1466	0.0237519
WBGene00010685	108.571	103.252	88.1386	86.7825	114.729	109.958	4.94995e-05
WBGene00010687	51.4125	47.3932	34.56	34.7061	53.1281	55.7508	1.88208e-06
WBGene00010690	11.6933	10.3522	6.26325	6.66247	12.4932	11.621	0.01905
WBGene00010702	6.62698	6.42969	4.56833	4.59249	7.29827	8.14472	0.0316805
WBGene00010725	16.8783	17.7414	13.5599	14.0488	13.835	15.6395	0.0473175
WBGene00010730	199.261	208.34	178.31	164.208	208.945	216.705	0.000279144
WBGene00010731	62.0026	63.5876	46.8984	45.2813	65.3547	64.664	7.13526e-07
WBGene00010745	21.379	16.3901	9.18145	9.51776	17.9069	19.8911	1.66402e-05
WBGene00010767	37.8103	33.2608	23.5001	28.4354	39.256	39.3651	0.0405226
WBGene00010780	112.49	108.742	82.9936	84.0344	116.709	114.201	4.6972e-07
WBGene00010785	106.054	118.043	89.1645	89.4814	120.715	108.109	2.38332e-06
WBGene00010787	24.3007	26.3572	15.8402	18.2303	25.4417	25.3882	6.83469e-05
WBGene00010793	164.525	156.381	131.118	134.871	120.867	146.607	0.00136507
WBGene00010806	74.7266	77.186	59.8915	62.0581	79.3795	75.073	4.02458e-05
WBGene00010807	59.7203	56.465	45.9373	49.0482	63.9965	63.4412	0.00504473
WBGene00010810	28.0518	27.2419	22.6606	24.1223	27.5325	27.2694	0.0215918
WBGene00010814	32.0018	31.8755	23.3065	25.9046	37.1489	35.0659	0.0229489
WBGene00010815	55.8703	61.2355	42.5355	45.988	68.2153	69.643	0.000181236
WBGene00010828	124.131	128.92	93.0766	91.9605	134.22	137.251	3.92029e-08
WBGene00010834	64.8975	58.7721	55.6943	55.9069	66.3799	70.0145	0.0217382
WBGene00010839	22.4739	23.4601	18.3982	18.3009	23.6762	24.2185	0.00358901
WBGene00010840	35.0377	38.0623	27.4548	29.1176	37.9844	33.6884	0.000240626
WBGene00010844	52.9785	55.4235	47.7988	49.6607	57.9949	55.9509	0.0333111
WBGene00010845	42.9108	44.13	36.1763	35.183	46.1601	44.5733	0.000141748
WBGene00010875	60.5861	56.617	41.9333	54.284	63.9332	66.8627	0.00950931
WBGene00010882	23.9757	20.9268	18.888	18.5057	26.9947	23.3539	0.0235204
WBGene00010892	66.8811	62.0821	55.5431	54.3297	71.1482	73.9458	0.00707175
WBGene00010910	39.7422	43.9343	33.2713	32.9219	40.5789	39.6102	0.00418077
WBGene00010911	77.8198	76.1205	57.8067	57.7947	80.6571	75.3115	1.10924e-05
WBGene00010913	46.0735	50.5082	35.951	40.262	52.2547	53.9739	0.0157471
WBGene00010922	36.8713	32.2345	27.8929	28.3105	33.3155	31.1051	0.0360609
WBGene00010923	36.0572	35.8081	31.6446	32.5808	35.2772	35.2679	0.0221285
WBGene00010925	8.58986	8.02128	4.92764	4.89847	7.76944	8.61344	0.0243552
WBGene00010951	4.13725	5.08266	2.46759	2.23003	5.08134	4.48406	0.0282723
WBGene00010957	140.302	101.282	67.1596	92.4402	66.0779	62.3923	0.00092387
WBGene00010964	2784.66	2249.2	2124.16	2483.94	2203.33	2485.93	0.0146309
WBGene00010975	32.9505	36.644	25.8199	25.4226	34.2453	37.1513	5.92445e-05
WBGene00010989	8.33582	11.2464	7.9533	6.53977	11.5743	11.2309	0.023919
WBGene00010990	64.1008	63.4622	52.656	53.3582	69.0932	74.9279	0.00131004
WBGene00011010	21.4642	19.8036	9.71831	10.8243	26.2508	26.2396	1.05861e-06
WBGene00011011	61.329	63.1265	35.283	36.9922	72.8308	70.4808	2.40518e-11
WBGene00011012	19.2252	15.0621	8.55691	8.09794	19.3285	17.2162	0.000465034
WBGene00011016	117.684	112.164	91.9928	96.5512	127.619	128.287	0.000364627
WBGene00011033	83.3484	73.1291	62.8608	70.7493	73.4835	80.2377	0.0470652
WBGene00011034	42.4219	43.7776	34.1093	36.7986	48.8395	44.6804	0.0305166
WBGene00011035	115.876	92.9311	83.4632	83.3694	114.759	105.126	0.00506802
WBGene00011036	62.089	62.8127	49.0117	51.2966	65.8138	67.1274	9.86616e-05
WBGene00011037	29.1365	30.6815	22.7865	23.5454	30.605	28.8614	0.000503223
WBGene00011038	292.827	279.75	193.883	212.843	310.319	301.679	8.52974e-10
WBGene00011044	24.5877	25.1694	20.4805	19.8455	26.8356	25.9816	0.0150581
WBGene00011050	21.9447	24.97	15.9955	17.0518	24.8128	21.4745	0.000131917
WBGene00011051	29.7211	28.6614	25.2495	25.9107	31.211	29.5666	0.0299183
WBGene00011054	46.3348	46.1024	39.3445	39.9848	49.5314	48.0454	0.0207736
WBGene00011058	46.9437	49.2676	38.3319	42.7976	47.9718	49.1502	0.0227725
WBGene00011061	160.87	167.727	126.084	125.993	171.806	166.752	1.53636e-09
WBGene00011063	282.247	271.829	198.771	221.918	290.115	260.659	1.35145e-07
WBGene00011064	67.7478	68.6931	60.723	60.0298	55.2108	51.213	0.0115974
WBGene00011066	31.2443	29.981	21.013	25.6771	35.3018	36.3436	0.000887188
WBGene00011067	21.1616	22.0063	17.1867	17.5228	22.358	23.5332	0.00318413
WBGene00011068	32.0913	29.513	24.2663	26.3848	32.228	31.8825	0.0238621
WBGene00011071	27.7859	29.3974	23.6735	24.4629	30.0878	27.5668	0.00231345
WBGene00011087	36.6675	39.3433	32.5918	30.7044	41.0968	38.7693	0.00826619
WBGene00011109	37.6485	34.4195	31.5482	30.5375	43.7978	40.5192	0.0124501
WBGene00011111	60.987	56.8149	47.242	41.4832	66.3122	63.5752	0.00013189
WBGene00011115	81.8323	81.912	68.8737	74.0082	87.995	86.4902	0.0251752
WBGene00011119	152.831	136.216	104.328	110.958	145.963	138.288	2.76446e-05
WBGene00011142	57.7222	60.2598	41.8587	43.4913	66.427	59.6319	1.08124e-05
WBGene00011153	5.85315	5.74085	2.35385	2.30243	5.75286	5.65826	5.08236e-07
WBGene00011155	736.451	657.11	554.069	596.609	754.344	689.2	1.04687e-06
WBGene00011182	43.6063	43.1272	38.6782	42.0757	37.9265	43.4502	0.0203981
WBGene00011193	33.6286	34.2309	22.5104	22.7662	32.737	34.9126	0.00250395
WBGene00011195	138.453	139.274	112.804	115.637	137.196	132.877	9.92152e-05
WBGene00011201	12.9022	14.5406	10.2437	9.71033	14.8863	14.9322	0.0231019
WBGene00011206	31.6401	30.5923	20.9517	22.4376	34.4296	36.2817	0.00240017
WBGene00011216	43.2778	41.9894	33.0423	33.3239	46.4993	48.5387	0.0158692
WBGene00011225	23.0418	20.0263	16.6192	18.2844	23.4846	23.426	0.00568023
WBGene00011230	80.2201	76.9092	74.0153	67.8293	81.4224	88.4783	0.0347523
WBGene00011237	79.1281	77.4581	61.6383	60.7575	90.6052	79.7435	5.69659e-05
WBGene00011240	38.4877	43.0269	36.9209	36.3461	41.7492	40.8938	0.00762638
WBGene00011250	52.535	51.7579	43.5438	45.0514	55.9172	58.2773	0.00600272
WBGene00011253	61.2217	60.2425	45.5671	45.9683	72.1978	67.9799	2.86451e-05
WBGene00011275	45.0164	42.9316	33.3086	33.4706	54.7217	45.4621	0.00398162
WBGene00011279	34.1781	34.9852	27.7326	28.2328	40.656	41.233	0.00417557
WBGene00011282	116.711	125.501	89.255	88.0081	127.241	125.839	4.19885e-08
WBGene00011299	44.501	44.2656	37.1517	39.1657	50.2867	48.1003	0.00265474
WBGene00011300	117.449	112.327	98.1188	96.0354	136.612	126.98	0.000561725
WBGene00011306	63.41	61.576	54.0811	55.5719	64.7534	64.8925	0.0367317
WBGene00011308	63.2386	54.1211	50.734	49.2289	59.9877	52.3768	0.00759771
WBGene00011311	70.5254	60.7224	60.167	58.0171	71.1484	68.6189	0.0170851
WBGene00011312	55.0141	60.1037	48.7392	46.8962	65.4493	58.3387	0.000677044
WBGene00011318	43.0136	42.3227	32.9308	32.6205	47.8436	44.5986	8.27267e-05
WBGene00011319	55.7004	59.404	42.0319	46.068	57.1627	53.9372	0.0154323
WBGene00011320	222.273	215.591	149.708	161.968	239.608	223.512	6.00311e-09
WBGene00011324	57.3197	56.5929	49.7257	44.7216	69.1983	67.771	0.0305888
WBGene00011329	40.6997	40.1434	31.6726	30.9851	42.6404	44.4828	0.0014039
WBGene00011338	31.602	34.2165	28.9078	28.7837	35.2365	33.2367	0.0157435
WBGene00011342	12.9681	13.0604	5.97313	6.47816	16.112	13.3621	0.000573975
WBGene00011350	43.765	47.7298	27.8458	34.5999	47.6116	44.0552	2.66249e-05
WBGene00011352	80.5096	79.5847	59.2117	58.3739	92.0009	91.3501	4.55616e-09
WBGene00011368	37.2813	38.0963	27.2645	27.9704	41.0481	40.9048	0.000499669
WBGene00011375	34.6167	34.7135	29.852	28.5198	38.7944	40.7422	0.00804428
WBGene00011376	71.7489	79.8448	56.9923	56.8669	81.2514	72.1348	1.60026e-06
WBGene00011399	120.736	107.213	88.1667	101.103	161.033	157.825	0.00345556
WBGene00011407	13.3762	12.5631	8.60228	9.70112	7.66838	6.34083	0.0143049
WBGene00011410	134.333	123.076	87.2919	96.8325	152.115	141.347	9.43527e-08
WBGene00011415	38.338	33.3975	29.5982	29.3049	40.4141	40.0299	0.0032479
WBGene00011431	7.84756	8.93368	4.47437	4.88125	8.99382	8.91799	0.00706678
WBGene00011434	22.7635	21.5736	11.431	12.9113	27.7218	26.9765	1.97335e-05
WBGene00011449	95.3518	98.4601	77.5108	76.2319	100.947	97.4984	3.66429e-06
WBGene00011464	204.664	206.371	158.131	153.229	222.936	216.225	1.69696e-07
WBGene00011481	111.111	111.579	107.036	102.502	126.488	123.988	0.0407643
WBGene00011488	100.694	102	87.6185	88.1672	100.262	97.1138	0.0017728
WBGene00011489	106.179	109.262	77.163	81.0864	120.32	118.312	1.28011e-08
WBGene00011490	37.187	39.1243	32.4057	29.7166	42.3894	47.3234	0.01363
WBGene00011501	252.255	260.427	149.407	155.827	315.724	297.122	4.25732e-18
WBGene00011502	22.7768	21.4537	20.085	17.7974	25.3645	23.553	0.0315482
WBGene00011503	44.7614	43.7858	39.6739	40.264	51.7782	51.5653	0.0322526
WBGene00011505	9.34646	12.8466	6.37794	6.59469	12.8038	13.396	0.00316199
WBGene00011507	50.8746	51.931	43.3496	44.5284	54.7014	49.6113	0.000332874
WBGene00011509	26.4836	24.8296	11.5014	15.6202	29.0731	28.1204	7.49217e-07
WBGene00011527	123.275	126.002	107.092	106.08	126.956	123.324	0.0014661
WBGene00011529	78.147	72.2277	63.101	69.3272	78.5957	80.9811	0.020844
WBGene00011532	69.7686	63.3278	50.3438	54.5978	78.1137	71.2392	0.000115271
WBGene00011543	69.313	68.2558	42.8476	47.7012	65.6461	65.2966	2.01915e-06
WBGene00011560	86.066	94.2905	71.907	73.7264	108.227	98.0961	6.84214e-05
WBGene00011576	18.0757	17.1561	13.4003	15.1001	19.8076	21.5849	0.0332109
WBGene00011580	51.7942	51.2354	45.9338	46.3405	52.3876	49.5267	0.00613399
WBGene00011589	41.2016	36.8103	34.7169	33.0503	45.1886	45.0755	0.0489891
WBGene00011597	34.8551	35.2375	26.0234	26.6984	37.5915	39.5143	0.000255241
WBGene00011600	28.2844	26.195	20.9565	21.405	33.0867	34.076	0.00312098
WBGene00011601	23.5698	25.4882	19.9104	20.9862	29.9116	24.5277	0.0367122
WBGene00011604	15.0454	16.8757	12.8744	13.5748	15.1972	15.5472	0.00335687
WBGene00011605	40.1463	41.6133	36.2041	36.9764	41.3793	41.211	0.0086133
WBGene00011614	8.70304	9.41808	5.22127	5.61141	9.14773	8.07465	0.00435158
WBGene00011615	7.59673	9.08576	4.57314	4.58076	8.52281	8.43071	0.000221635
WBGene00011625	51.8546	54.9752	40.909	39.9052	60.6317	60.3871	1.18697e-06
WBGene00011636	66.0275	69.2371	50.4021	45.7723	69.3047	71.6461	2.97101e-06
WBGene00011637	46.6335	42.241	36.4372	37.333	50.4625	48.9451	0.00369081
WBGene00011638	143.43	146.484	130.428	125.883	144.432	137.536	0.00175988
WBGene00011642	17.4782	15.9492	8.39283	9.35958	19.1108	18.1971	2.69414e-05
WBGene00011645	14.9162	14.865	12.0426	12.2017	22.065	24.5569	0.0309113
WBGene00011647	63.4256	64.1648	55.3113	56.0186	69.712	70.3024	0.00341765
WBGene00011662	95.2412	93.8534	81.5094	82.8677	97.4711	101.783	0.00145143
WBGene00011664	20.2243	23.2474	16.7402	17.2856	24.2035	21.8244	0.0203106
WBGene00011668	177.576	145.736	103.283	122.442	116.069	144.733	5.93323e-06
WBGene00011680	22.0384	24.4487	10.8852	9.43784	20.5371	17.5879	4.19248e-15
WBGene00011687	144.706	142.448	122.353	127.578	150.38	151.692	0.00440839
WBGene00011688	50.5436	53.9771	43.1019	40.2033	54.3965	46.0675	0.000743593
WBGene00011689	14.3619	16.9859	11.3784	8.55717	17.2727	16.2754	0.00891169
WBGene00011691	7.95651	9.28358	5.26324	5.80025	11.4379	11.6782	0.00344048
WBGene00011696	26.711	26.9161	21.4498	21.3897	30.1993	27.9918	0.000124406
WBGene00011720	35.8355	37.8925	31.888	30.9202	39.6129	39.1671	0.000847128
WBGene00011722	88.6503	88.1459	78.8808	80.8169	93.6976	90.8057	0.0215978
WBGene00011729	15.9595	17.3801	13.55	13.1488	14.8784	15.7089	0.000363103
WBGene00011731	42.1099	37.8384	31.8133	31.6231	46.3764	48.8724	0.00399171
WBGene00011741	128.646	125.068	63.897	76.9246	152.869	158.056	3.23966e-13
WBGene00011742	39.9028	40.5782	34.9461	34.5621	46.167	44.2996	0.0443235
WBGene00011746	82.6549	81.2229	63.9656	66.0208	91.0255	90.4431	5.27465e-06
WBGene00011747	73.6495	70.068	54.7052	55.9806	76.4082	78.7138	3.71667e-06
WBGene00011753	248.037	217.559	114.778	137.168	289.48	307.462	1.03986e-16
WBGene00011761	32.3559	30.8468	25.2302	26.7045	33.2298	33.8609	0.00404226
WBGene00011776	46.7536	46.8328	33.8051	41.6895	51.6517	48.6367	0.0037856
WBGene00011788	33.5817	28.9753	25.0751	25.458	37.5752	35.5254	0.0223802
WBGene00011806	22.6843	26.5902	20.9271	21.2113	24.8295	23.8233	0.0231666
WBGene00011807	31.1796	33.8353	24.702	24.0372	33.9747	34.0329	3.06529e-05
WBGene00011809	9.92243	10.3314	5.65295	6.30357	10.0504	10.9802	0.00864287
WBGene00011815	40.0957	42.9692	35.8298	36.6969	48.4065	51.5033	0.0348011
WBGene00011820	8.08932	8.35079	4.62215	6.01607	9.12603	7.8239	0.0177978
WBGene00011834	82.1489	79.1523	58.4581	61.0808	95.1016	92.3146	1.4666e-06
WBGene00011835	49.4873	47.7898	40.6881	42.0255	53.581	52.7535	0.002723
WBGene00011860	63.0202	60.0608	50.7184	50.9671	65.3023	69.0686	0.0140219
WBGene00011867	91.2396	99.8296	91.707	85.4928	99.4368	89.9956	0.0135556
WBGene00011884	359.842	354.302	329.914	309.634	352.411	366.382	0.000535636
WBGene00011885	48.212	47.631	40.5679	42.8334	50.9906	49.7909	0.000663261
WBGene00011886	63.3453	56.3894	56.3545	55.7059	61.9061	62.6422	0.045224
WBGene00011887	49.2632	48.9669	40.3331	39.6657	55.6712	55.1318	0.00636672
WBGene00011890	58.3507	52.176	42.8252	47.7852	64.457	63.0336	0.00520888
WBGene00011892	76.7485	72.4727	56.8283	61.554	81.3636	79.7417	0.0041369
WBGene00011898	90.5851	88.5449	56.1503	55.8508	116.359	118.746	5.11256e-12
WBGene00011908	32.2684	34.0532	24.5433	25.8972	33.2423	31.9269	0.000182342
WBGene00011912	90.1896	91.8106	66.8247	70.3024	97.0044	98.1663	0.000429742
WBGene00011914	38.3221	38.5631	32.2907	31.9909	41.1519	44.3092	0.00960703
WBGene00011916	62.5909	59.4341	47.383	52.8476	74.1875	65.893	0.00867841
WBGene00011932	55.1654	53.5484	42.9806	44.903	49.0672	51.2132	0.000391254
WBGene00011939	62.0727	61.0336	52.8299	52.8619	60.7201	62.0058	0.00186212
WBGene00011940	35.2011	39.67	32.9334	33.5445	38.1267	39.3553	0.0263691
WBGene00011945	53.7378	52.4259	41.8698	42.0808	59.3997	59.1167	6.3183e-05
WBGene00011962	55.2911	55.41	46.8709	43.254	63.6404	58.6948	0.000129594
WBGene00011967	65.4915	54.6003	45.3965	45.1524	70.2738	63.7161	0.00113108
WBGene00011970	38.5313	36.2662	29.9839	27.1639	38.6843	39.7464	0.00108446
WBGene00011976	50.7345	48.81	40.4739	44.7089	51.7067	56.2938	0.0225679
WBGene00011980	24.1623	25.7634	19.5416	20.3223	25.3204	23.3954	1.17988e-05
WBGene00011985	81.7332	84.4986	61.6602	66.2822	90.0485	82.6249	3.43316e-05
WBGene00011986	101.52	113.047	74.0679	73.3487	121.366	108.502	2.08215e-08
WBGene00011988	56.1643	54.6234	39.687	40.2778	63.1135	56.9757	2.22238e-05
WBGene00011994	57.6327	62.0667	50.8772	50.9682	63.021	67.8337	0.0046781
WBGene00012000	81.3864	82.5172	62.6951	64.238	87.408	87.5253	6.50759e-05
WBGene00012002	51.5009	54.0924	41.3081	39.448	59.382	60.4473	0.00114974
WBGene00012015	230.69	219.776	176.345	174.704	228.069	231.526	1.15723e-08
WBGene00012018	76.4802	80.7462	62.8767	70.6245	54.2338	61.5605	0.000159177
WBGene00012020	240.102	264.758	170.32	161.791	281.219	264.127	1.23292e-11
WBGene00012095	36.8061	37.5	31.732	32.7551	36.4951	32.9335	0.0316343
WBGene00012104	109.914	128.169	80.642	81.8325	135.868	134.281	2.00881e-06
WBGene00012106	28.0493	33.156	23.7426	24.0672	34.3556	31.6291	0.0417623
WBGene00012109	21.763	19.3922	15.5675	16.6923	23.5823	24.1608	0.00170038
WBGene00012117	61.5635	67.3732	59.2047	55.0368	83.9416	82.0906	0.00867661
WBGene00012123	84.9002	72.5825	46.276	49.9754	81.4094	84.0193	8.12446e-05
WBGene00012128	39.461	44.0129	35.5774	35.3336	50.2574	48.8271	0.00649866
WBGene00012149	106.555	92.1494	90.2892	91.6899	78.7721	85.9496	0.0496755
WBGene00012156	69.0183	76.0342	57.8898	62.282	85.9407	79.0318	0.0094757
WBGene00012157	28.0608	24.5166	20.0097	20.7916	30.0435	29.3515	0.0331239
WBGene00012167	64.4507	62.1311	47.4282	51.2684	73.1128	70.1425	0.000314137
WBGene00012182	34.4593	38.6975	29.3227	28.1917	46.2626	42.1715	0.00335555
WBGene00012187	49.7206	48.0527	39.749	38.6901	49.9339	51.0872	0.0113815
WBGene00012188	78.2714	69.5244	59.92	57.7536	83.6058	75.0757	0.00275908
WBGene00012198	7.22851	8.14455	4.39763	4.28897	7.99746	9.6578	5.99708e-05
WBGene00012203	45.2689	48.6321	37.7743	36.942	52.4876	52.5162	0.0101547
WBGene00012208	77.8361	71.9302	64.0257	57.6615	77.6845	76.5232	0.001888
WBGene00012212	18.2276	15.1834	8.55128	10.8847	48.8243	52.357	0.0466837
WBGene00012217	9.91286	8.39103	4.21964	5.66091	9.75062	11.1571	0.0150897
WBGene00012220	42.995	44.5923	35.1918	36.6178	44.6978	42.6003	0.00478278
WBGene00012230	47.4455	52.7171	39.9104	40.7752	50.8352	49.7766	0.00119742
WBGene00012231	13.0209	8.92103	6.90463	8.73003	13.864	12.2074	0.0333758
WBGene00012234	32.5063	28.7154	24.6513	28.3633	32.1245	30.2004	0.0176141
WBGene00012236	11.2694	13.0308	8.44038	7.89794	12.8874	12.4844	0.00297035
WBGene00012241	57.8229	62.0756	38.2147	37.9524	59.3478	56.2865	1.60941e-08
WBGene00012243	58.9458	59.7624	42.6404	44.3688	68.0316	65.1099	3.58045e-06
WBGene00012245	73.8163	76.4791	65.7246	60.5351	79.4744	79.8917	0.000721447
WBGene00012276	213.21	215.647	170.417	176.833	237.707	233.584	9.30432e-05
WBGene00012277	30.7854	27.8606	23.6717	23.6279	34.1038	34.4512	0.0168514
WBGene00012299	12.4841	11.7482	5.82224	6.89634	12.2079	14.4616	0.00252297
WBGene00012301	27.4815	30.1486	13.921	18.6016	29.4887	29.3462	0.000929503
WBGene00012317	10.6057	11.6324	8.69362	7.30357	13.5122	13.3742	0.0278426
WBGene00012319	36.304	38.7548	31.6051	32.3345	39.2927	38.6149	0.00317169
WBGene00012326	13.8315	13.9644	11.7492	11.3487	14.2171	13.0064	0.00212535
WBGene00012341	35.0487	35.4639	30.355	30.4093	38.2108	39.6229	0.000540209
WBGene00012342	34.09	33.1072	29.7165	29.46	37.3887	35.6245	0.0104369
WBGene00012343	40.5168	43.4672	35.8514	33.2054	41.05	40.6865	0.00449564
WBGene00012347	30.509	32.6116	26.005	28.213	34.3621	30.401	0.0368723
WBGene00012353	50.1817	54.6665	38.6217	39.0126	51.135	47.8197	5.23328e-06
WBGene00012360	43.7277	44.6507	39.983	38.8818	44.2352	43.602	0.00377332
WBGene00012369	30.1148	34.3796	24.9837	26.414	31.4621	30.6081	0.000969458
WBGene00012385	32.6059	31.121	24.8894	26.064	37.1152	40.46	0.00720648
WBGene00012389	18.6633	21.7733	16.5931	17.0909	18.6065	17.4133	0.00845992
WBGene00012395	23.5868	25.4644	21.9649	17.9515	27.7122	23.3022	0.0359621
WBGene00012405	11.4901	11.7921	6.11486	6.49834	15.9277	17.6861	0.00251397
WBGene00012407	54.3972	54.2813	49.1576	47.2206	40.9132	46.319	0.020844
WBGene00012423	57.633	51.9926	48.7638	45.508	56.9801	52.6669	0.0249001
WBGene00012428	46.2409	38.6578	34.8719	38.054	46.8804	52.7473	0.0206025
WBGene00012431	41.8389	37.5558	32.9621	29.5726	48.6726	48.0904	0.0374423
WBGene00012435	59.16	62.0972	43.0755	42.6577	69.4571	70.8012	8.68294e-07
WBGene00012436	15.9639	19.5326	7.4123	8.08994	21.1649	19.6103	1.14765e-06
WBGene00012445	30.1213	34.3653	22.4219	24.4547	15.7597	19.3781	3.42445e-07
WBGene00012466	24.5569	26.2215	22.2854	20.8869	24.1534	24.5247	0.0473719
WBGene00012474	16.4567	18.9627	15.354	14.6868	17.4607	16.6043	0.0148715
WBGene00012481	145.438	164.126	106.02	102.584	167.727	154.206	9.73945e-09
WBGene00012483	53.3731	49.3448	39.3896	39.7532	55.0175	49.7605	0.0315482
WBGene00012484	649.594	725.165	526.834	520.186	673.311	614.856	1.30425e-08
WBGene00012496	40.348	35.3182	25.3047	29.1116	40.5433	39.9871	0.000266806
WBGene00012497	111.561	97.1973	84.1279	90.3981	117.833	111.36	0.0010328
WBGene00012512	21.9177	23.1998	14.2609	14.3715	23.6811	23.8488	3.51145e-05
WBGene00012522	40.5349	41.8025	35.2161	34.65	43.462	41.9396	0.00282022
WBGene00012524	18.7312	21.2793	15.7558	15.1664	20.7799	20.9879	0.00047599
WBGene00012527	14.6035	15.744	10.5968	11.1057	17.8411	16.2583	0.0034725
WBGene00012528	56.1704	52.3387	46.5071	47.6223	55.9597	58.3674	0.00247844
WBGene00012546	29.9767	31.5919	19.3086	15.62	31.1406	35.3871	0.000102289
WBGene00012551	89.8448	92.0262	79.5199	73.1893	101.719	97.7773	0.00412526
WBGene00012557	112.626	116.465	88.332	102.336	160.687	157.724	0.0126898
WBGene00012562	29.3134	32.2454	25.1609	24.4823	28.7112	31.5761	0.0162366
WBGene00012584	27.7234	30.1611	23.9195	23.7988	30.5625	29.172	0.00166421
WBGene00012615	3072.33	3013.86	2637.15	2606.94	2860.14	2714.65	5.6808e-06
WBGene00012641	53.5212	60.4249	47.8995	47.88	65.269	60.7397	0.00979501
WBGene00012644	42.3706	41.1641	32.8495	32.4938	38.4605	39.7969	0.000500224
WBGene00012650	87.2543	92.5441	60.5918	62.37	99.3873	97.8069	1.17033e-09
WBGene00012651	41.5028	39.5597	28.8833	31.9319	43.4849	41.0413	0.00153987
WBGene00012659	33.8026	35.5708	29.3657	27.4874	33.4033	32.4338	0.00612912
WBGene00012672	27.6985	24.0582	17.5942	16.9996	26.34	26.0899	0.00467029
WBGene00012675	33.7141	30.6863	25.9574	23.0126	36.5239	33.0013	0.0230071
WBGene00012695	45.1059	44.1767	30.6734	32.3762	48.2153	43.5172	0.000123819
WBGene00012696	14.4579	15.4349	12.4556	9.39933	14.8899	15.7667	0.0349429
WBGene00012715	66.6809	70.5609	51.6089	51.0394	70.0725	75.2214	3.45673e-06
WBGene00012716	53.4924	54.2651	34.7582	36.25	61.2512	59.8766	1.11173e-07
WBGene00012718	23.9068	25.8735	21.2509	20.7378	25.6258	24.248	0.0278994
WBGene00012719	20.0511	19.2199	15.3618	16.3192	18.9652	18.1431	0.0315482
WBGene00012730	19.6251	21.1451	17.9064	16.9446	17.4698	17.0079	0.0108687
WBGene00012732	42.571	39.1317	30.6954	28.4781	48.0525	37.8898	0.040772
WBGene00012735	40.9428	40.5879	32.3479	36.4035	40.9274	43.1896	0.0298243
WBGene00012740	23.8885	29.6751	20.3136	19.6595	23.6849	23.403	0.00648783
WBGene00012747	71.9386	62.4569	47.103	47.3215	63.4448	56.4535	0.000201647
WBGene00012762	55.3519	54.4552	43.0379	44.5635	61.9349	60.5527	0.000103007
WBGene00012765	73.7801	74.6749	64.3533	65.8272	77.3965	78.757	0.00753084
WBGene00012767	15.716	15.4541	11.9044	12.95	16.7483	16.2597	0.00353043
WBGene00012769	63.3018	69.9565	51.2194	49.3313	70.5441	64.8943	1.8362e-07
WBGene00012795	16.2837	19.4351	12.7688	13.4492	22.0456	21.2221	0.0225876
WBGene00012804	26.4683	25.016	20.0681	20.1617	28.469	27.7511	0.017787
WBGene00012835	34.089	36.3464	28.7055	29.0966	37.0167	36.031	0.0032192
WBGene00012845	18.297	17.6793	15.4919	15.6046	19.0174	18.2273	0.0467344
WBGene00012868	31.9808	33.328	26.8883	28.4938	35.9626	34.3107	0.00273009
WBGene00012879	164.623	153.617	93.8606	105.182	186.133	177.043	1.10963e-14
WBGene00012888	60.8816	63.5815	48.1083	49.6817	65.7941	65.3903	0.000479288
WBGene00012896	43.6965	47.8835	41.4547	39.5514	46.1524	42.6878	0.00360041
WBGene00012911	25.6741	27.6479	22.3844	24.9602	22.2686	22.3554	0.0374078
WBGene00012927	22.1824	18.7169	14.9417	13.2393	18.9494	19.7395	0.0150297
WBGene00012934	37.0629	37.7809	32.5516	31.7035	38.5408	38.3092	0.00845992
WBGene00012935	33.2359	29.5345	21.0803	21.1061	33.4254	34.4006	6.71513e-06
WBGene00012936	43.425	47.09	35.522	33.4395	48.5424	42.6203	3.20909e-06
WBGene00012972	57.3988	62.963	45.4533	43.2914	64.7351	62.4889	1.23277e-06
WBGene00012982	16.0753	16.7892	12.3418	11.7779	14.7624	16.4351	0.000917302
WBGene00012990	42.5808	47.9355	37.4304	37.8079	52.2149	45.073	0.00333851
WBGene00012994	42.3994	42.1901	33.2412	30.3574	41.0327	40.7747	0.000108479
WBGene00012995	31.7228	30.6303	27.0518	26.868	32.6785	27.7215	0.0102652
WBGene00013000	12.3914	14.4484	9.64921	11.0342	12.2201	13.179	0.048956
WBGene00013007	14.2655	10.2356	1.13825	0.695861	12.8295	14.2995	1.34674e-18
WBGene00013018	68.8246	64.1703	57.1546	55.2297	67.6795	71.7938	0.0118067
WBGene00013019	35.3056	28.7751	23.1581	26.5959	33.6204	29.6832	0.00692498
WBGene00013024	61.2679	66.1529	45.7345	47.7523	64.789	64.2591	0.000158513
WBGene00013025	320.19	331.674	302.133	302.649	309.567	309.113	0.00305821
WBGene00013038	82.6794	93.8733	70.2389	68.8948	96.0852	89.0877	1.41048e-05
WBGene00013083	19.494	19.254	13.2984	14.3375	21.5448	21.89	0.00200468
WBGene00013093	20.1195	20.7302	13.4099	14.8646	20.3006	21.3473	4.69224e-05
WBGene00013095	47.2053	49.658	36.6519	36.0071	48.8701	46.7158	9.75333e-05
WBGene00013096	29.7187	32.6011	22.7569	22.8559	34.4953	30.0052	2.60563e-05
WBGene00013106	13.799	15.8937	12.5964	12.6604	15.435	13.6564	0.0234741
WBGene00013123	32.7204	32.3231	27.0778	27.4614	32.4149	33.6531	0.0193145
WBGene00013127	72.2913	73.4284	50.1743	49.7186	92.236	86.5833	0.000134352
WBGene00013128	52.1266	48.9454	41.4977	45.5068	57.026	55.217	0.0328282
WBGene00013132	26.6213	28.0397	18.766	22.4948	27.4014	28.6659	0.0153999
WBGene00013136	43.6563	42.0802	32.8564	33.0954	39.1945	40.7203	0.0024558
WBGene00013137	46.6392	49.7024	30.901	35.6233	54.3009	50.3157	0.000626393
WBGene00013139	37.9989	33.2	31.712	29.7267	37.4954	38.6898	0.0360479
WBGene00013150	54.495	47.5433	40.8503	41.1549	61.5281	51.2693	0.025149
WBGene00013156	37.6225	41.4573	31.1655	28.565	39.615	36.2631	2.30549e-05
WBGene00013160	28.5329	29.9288	25.1655	24.5129	30.5314	28.5832	0.00305821
WBGene00013164	47.277	51.177	36.2534	35.0465	52.6045	52.8358	3.56139e-05
WBGene00013202	24.9984	24.4438	19.4934	18.7181	26.2372	25.6121	0.00207459
WBGene00013208	43.332	46.242	35.9132	32.9953	51.6934	44.4804	0.00545714
WBGene00013209	66.5169	74.5463	56.8587	55.8334	77.5069	70.0147	0.0021016
WBGene00013214	61.4569	66.4296	51.6332	50.2867	70.2814	64.8231	0.000595273
WBGene00013216	16.2231	16.4585	14.1335	14.2751	12.873	14.0124	0.0241887
WBGene00013223	55.2762	53.4158	47.3705	47.9251	60.8386	61.0524	0.00323825
WBGene00013224	36.759	37.7253	31.0454	30.8315	43.3474	43.0628	0.00812736
WBGene00013225	61.3133	57.5314	51.9213	52.8054	65.0554	57.5867	0.00711661
WBGene00013235	34.6312	39.0074	27.1758	27.632	42.9151	37.8652	0.000239457
WBGene00013238	634.372	633.995	513.621	502.66	582.798	604.95	1.56785e-07
WBGene00013239	71.5284	65.7117	57.79	59.9588	84.1419	85.2313	0.0221213
WBGene00013241	37.644	41.3832	30.7561	31.9436	44.4701	39.7793	0.0170851
WBGene00013243	19.3977	22.2199	16.8426	15.8004	22.8503	22.0136	0.0225986
WBGene00013246	6.8634	7.57147	5.78152	6.05915	7.75417	7.82801	0.0265498
WBGene00013253	14.5567	13.8483	9.53247	10.4333	15.6842	14.1892	0.0118127
WBGene00013256	60.4994	62.1542	51.7576	53.3489	61.3648	59.4889	0.00237891
WBGene00013260	55.356	58.3984	41.4327	43.7465	56.5091	53.4713	0.000243258
WBGene00013268	40.669	42.9421	33.015	32.3338	42.6373	42.8171	0.00478278
WBGene00013270	47.5065	52.4378	37.3535	36.5409	48.781	48.1237	8.8344e-07
WBGene00013297	101.321	86.1623	34.0615	41.9881	216.076	208.942	2.14719e-17
WBGene00013307	89.0597	100.24	78.7222	75.1892	107.855	99.1043	0.000527919
WBGene00013311	865.525	948.683	635.096	582.753	781.471	761.138	1.50645e-15
WBGene00013323	59.692	59.0036	44.1495	46.8497	62.4851	65.8649	0.000983067
WBGene00013339	27.1847	29.6827	22.4067	24.0768	29.9196	25.8842	0.0245993
WBGene00013340	172.306	183.323	145.359	139.867	178.92	165.549	1.65197e-06
WBGene00013349	43.9594	42.611	33.2393	38.9135	47.7121	41.572	0.0225071
WBGene00013354	56.3495	57.1738	49.513	51.7691	58.9231	56.411	0.017764
WBGene00013358	45.8236	48.7961	39.9381	40.236	46.5966	44.581	0.0235204
WBGene00013373	145.673	126.419	105.035	115.446	136.241	136.65	0.000776403
WBGene00013380	50.9502	49.1132	28.4749	27.9282	54.9574	58.4367	3.6727e-11
WBGene00013381	38.4206	38.2078	29.5391	32.6348	43.9675	39.7964	0.0307646
WBGene00013383	14.6711	14.1831	8.41419	8.01941	15.672	13.1561	0.000560691
WBGene00013393	172.645	179.415	102.93	129.817	281.25	267.609	1.39399e-06
WBGene00013394	219.391	206.113	132.387	161.068	334.515	360.764	2.7157e-07
WBGene00013419	51.7688	53.5856	41.7858	42.6285	60.2472	60.2381	0.00890957
WBGene00013422	35.8215	29.4651	21.5742	20.7642	34.5204	38.3866	0.0047407
WBGene00013436	53.0803	47.3406	43.632	38.4949	54.9186	48.3569	0.0186881
WBGene00013441	41.266	45.9197	39.4554	35.9783	48.1574	43.5202	0.0140563
WBGene00013443	31.528	30.927	26.2284	25.9625	35.992	31.9624	0.00743223
WBGene00013445	33.3828	32.1134	27.2876	28.6576	32.9315	30.443	0.0210613
WBGene00013446	58.8206	54.1929	43.5642	45.0708	65.8771	68.6805	0.0213986
WBGene00013447	27.6025	28.3331	20.121	17.9063	28.379	32.4583	0.00154296
WBGene00013453	4.62087	4.9117	1.8233	2.508	3.85866	3.84784	0.0239741
WBGene00013460	29.9232	30.0388	25.2974	26.4576	33.066	30.8424	0.0238697
WBGene00013461	38.7639	38.763	33.7408	30.9707	44.9904	43.8348	0.0132121
WBGene00013465	46.6423	46.8097	34.9655	34.0665	42.99	47.6523	1.09354e-05
WBGene00013481	16.495	15.7262	10.0045	9.63721	18.6424	22.1354	1.27581e-15
WBGene00013489	960.637	943.481	444.375	474.313	858.41	818.181	4.3421e-51
WBGene00013530	36.4746	38.6549	32.5788	32.2142	38.9872	38.7666	0.0172447
WBGene00013538	113.614	111.992	82.0582	81.8556	132.412	120.786	5.0358e-07
WBGene00013551	23.5281	23.6727	17.3709	17.3461	25.9213	26.1752	0.00113273
WBGene00013552	84.1365	88.0804	58.809	51.6011	101.83	94.2923	6.93802e-06
WBGene00013557	32.4721	37.3875	23.4123	23.2238	32.7697	30.0322	1.15283e-09
WBGene00013567	112.045	104.217	75.5679	83.5273	126.122	118.459	2.99459e-07
WBGene00013578	43.564	45.906	37.1496	41.5073	50.0343	46.2682	0.0216917
WBGene00013580	19.2479	20.7282	17.1533	15.7124	18.582	18.9788	0.00289027
WBGene00013593	32.4793	33.0854	26.8677	26.9206	34.3236	32.1852	0.00382133
WBGene00013596	36.0861	37.4504	27.2452	24.5894	45.6747	44.5145	0.000139802
WBGene00013597	103.272	107.438	96.2304	96.16	95.9892	93.5167	0.0144384
WBGene00013599	19.2287	17.8828	13.8289	14.8438	20.3859	18.4524	0.0428483
WBGene00013604	33.8734	34.5999	26.2925	24.2095	31.6029	31.0052	0.0420975
WBGene00013610	33.6584	30.5145	23.3828	25.6863	38.4684	35.0596	0.0091528
WBGene00013647	117.623	110.671	80.4763	93.8773	130.623	129.782	0.0161196
WBGene00013654	50.2458	52.7918	31.5538	28.0549	43.3678	45.2009	2.90432e-08
WBGene00013668	51.7415	54.9444	50.0614	43.2564	53.1689	51.1603	0.0129065
WBGene00013669	22.0317	25.5872	15.8844	17.0952	23.0413	23.7181	0.000770399
WBGene00013674	67.5224	74.6918	53.6332	53.8298	77.4675	69.1124	0.0018496
WBGene00013676	58.0127	58.654	45.3266	45.7714	58.6702	56.0236	0.000217875
WBGene00013679	32.5895	31.5613	22.1492	24.7966	33.8266	34.1933	2.9401e-05
WBGene00013687	49.4934	54.1464	44.004	42.0442	60.937	53.1965	0.00216344
WBGene00013689	92.9754	104.828	83.3417	83.1366	101.938	103.212	0.00202383
WBGene00013695	42.2382	38.1795	30.274	34.5939	42.5459	40.9695	0.00539526
WBGene00013697	63.6187	53.3474	45.6186	51.741	61.6921	72.2627	0.0276534
WBGene00013703	33.6643	35.2789	26.9715	27.6584	34.9767	33.3039	0.000383175
WBGene00013719	64.9856	66.1195	43.6989	44.0835	71.3214	69.6001	6.18868e-08
WBGene00013724	27.4705	23.436	21.1482	18.9169	27.3724	27.8049	0.0487982
WBGene00013725	43.3052	42.0436	31.9764	32.9096	55.0617	55.154	0.00754414
WBGene00013729	46.0261	47.954	39.2739	38.5541	51.5341	46.092	0.00137143
WBGene00013734	39.1365	44.1999	34.3754	35.3835	44.4667	43.3902	0.0200245
WBGene00013737	50.3224	49.1435	40.3166	39.224	50.5142	48.5449	0.00186425
WBGene00013740	51.6993	48.8824	42.9295	41.2202	52.2708	52.3343	0.00768362
WBGene00013742	20.0629	21.1433	14.9871	16.5721	21.4072	21.9676	0.00784664
WBGene00013803	32.9955	30.4765	25.683	26.7593	30.7146	31.0519	0.00193942
WBGene00013808	60.2744	58.0502	51.3099	53.3835	63.3814	60.1178	0.010612
WBGene00013857	48.8855	45.2223	43.0864	40.0709	52.55	57.2089	0.0234391
WBGene00013862	55.6674	57.6517	40.4116	40.9304	58.3211	61.4477	5.56733e-06
WBGene00013867	268.604	249.096	196.895	226.5	326.809	351.723	0.00401241
WBGene00013877	26.7615	25.8573	19.6583	20.3535	27.1199	27.7962	1.07831e-05
WBGene00013881	27.4536	25.2774	19.2401	24.4384	29.429	30.6553	0.0228493
WBGene00013892	58.312	57.3507	47.1427	51.4813	67.8032	61.4573	0.0289125
WBGene00013917	10.527	10.9031	7.42179	6.8504	11.7525	11.5493	0.00200944
WBGene00013924	180.939	194.23	150.486	151.535	206.977	195.99	1.47153e-05
WBGene00013931	18.924	15.2119	10.5417	7.50019	24.1693	22.0647	0.0130143
WBGene00013966	12.6867	14.9913	8.89989	10.6098	13.2941	14.0189	0.0446886
WBGene00013967	25.2371	21.2421	18.4245	16.2228	27.5481	24.7278	0.0134309
WBGene00013985	37.6817	44.0242	36.6728	36.5943	42.5561	38.2239	0.0295735
WBGene00013994	21.4143	22.9817	18.4949	18.3636	23.2431	22.7925	0.00600094
WBGene00013998	49.0967	49.3696	35.8962	36.6146	52.3117	51.6488	5.43162e-05
WBGene00014004	39.5501	39.0502	30.6656	33.4818	45.5236	46.4087	0.0069687
WBGene00014011	59.4428	56.3307	48.2712	48.1851	64.6719	64.2599	0.00114429
WBGene00014015	47.1823	50.1506	43.9656	44.0691	52.1908	46.9481	0.0223039
WBGene00014016	356.33	359.695	286.558	290.067	367.632	375.793	3.84291e-05
WBGene00014018	37.2997	34.1936	27.8787	27.5318	42.6875	35.466	0.0015297
WBGene00014019	45.8691	38.5485	34.7912	34.6762	45.7143	48.2406	0.0125459
WBGene00014023	45.2411	42.2172	38.1541	39.7242	48.7898	49.3679	0.0381261
WBGene00014034	38.3036	35.979	24.0721	28.1684	41.5035	44.4771	0.00359884
WBGene00014036	56.696	54.1493	43.9549	46.1142	64.9259	60.843	0.00222702
WBGene00014087	56.1547	53.687	44.0981	43.2353	59.3219	59.9578	6.21177e-05
WBGene00014095	707.704	748.91	706.488	693.421	617.823	638.425	0.0294185
WBGene00014096	130	124.435	111.029	120.317	143.982	134.364	0.0130681
WBGene00014097	47.8319	45.2713	38.5131	37.8756	55.1012	55.1271	1.38794e-07
WBGene00014113	42.0825	44.5183	34.9833	35.1913	46.0729	42.2217	0.000435378
WBGene00014114	41.1269	42.1272	29.6923	32.2309	47.5318	44.4418	3.66429e-06
WBGene00014115	80.1642	85.5989	59.018	58.935	85.0014	84.6965	4.00341e-09
WBGene00014117	185.957	182.126	115.355	123.891	218.367	206.268	4.14224e-11
WBGene00014119	69.3911	73.2906	66.8613	65.5468	68.538	74.1255	0.0287871
WBGene00014120	42.7085	42.7898	38.4585	35.4462	51.4582	50.201	0.02891
WBGene00014124	89.0461	88.4046	63.2156	74.506	99.3342	96.1565	4.68398e-06
WBGene00014137	12.3319	16.6323	9.80997	9.36204	18.9091	19.0151	0.0153555
WBGene00014151	27.6235	27.8992	21.46	21.9842	29.4915	28.4824	7.52906e-05
WBGene00014177	87.0224	82.0727	74.7056	70.893	101.553	94.1422	0.0152394
WBGene00014205	30.0831	27.3287	18.301	23.2691	33.2194	32.8309	0.0126889
WBGene00014209	43.9128	45.6637	36.5005	34.6917	47.7067	46.6732	0.00618061
WBGene00014218	62.381	61.4434	53.7407	47.7606	69.6803	70.7798	0.000264293
WBGene00014219	25.7549	25.6277	21.5203	21.631	27.4159	28.6626	0.00576573
WBGene00014228	19.922	21.8591	15.7924	17.6028	23.2303	23.363	0.0372888
WBGene00014230	41.1092	40.3721	35.2758	32.9988	50.1051	44.6244	0.0126511
WBGene00014232	44.0948	44.3753	39.3486	40.2163	47.8647	50.0231	0.0422607
WBGene00014234	52.6497	53.8762	41.2732	44.5317	63.7121	55.8084	0.0250987
WBGene00014250	57.0001	50.8026	42.2664	43.0558	63.2668	66.1685	0.002969
WBGene00014516	40.3391	37.4431	22.7644	25.8087	50.5876	47.8363	7.09442e-06
WBGene00014666	33.157	32.4648	24.2001	27.1364	32.2227	37.056	9.36759e-05
WBGene00014667	52.4851	61.3626	33.8733	33.1539	64.0349	58.1709	2.06352e-13
WBGene00014938	60.67	54.4996	47.9046	49.3024	54.9508	51.3799	0.0354879
WBGene00014987	35.4389	39.3786	26.8531	26.5947	42.8162	42.1303	0.00382188
WBGene00015001	66.4246	64.289	43.1982	52.9381	79.6748	69.7335	0.00494266
WBGene00015009	77.052	71.3793	66.0359	63.4841	81.7691	82.137	0.00670466
WBGene00015011	96.5209	87.3768	62.613	66.4895	96.4592	99.4226	4.64871e-06
WBGene00015017	27.4358	27.0947	21.6265	23.9167	31.34	29.056	0.00929247
WBGene00015023	29.6956	30.5955	21.8039	23.8175	34.9928	35.8011	0.000805852
WBGene00015037	3.61765	2.83519	1.45646	1.5876	3.32893	3.78424	0.0101995
WBGene00015057	4.0121	4.13152	2.79037	3.05143	4.85198	4.55308	0.0250462
WBGene00015073	64.1712	70.8959	56.3267	56.7815	70.1023	66.0305	0.0018871
WBGene00015075	105.734	97.4245	80.3768	89.6156	110.186	113.459	0.000847659
WBGene00015083	279.748	296.62	189.864	192.522	335.73	310.975	7.37864e-16
WBGene00015095	94.4939	86.654	70.3678	72.3901	107.783	98.1224	2.02111e-05
WBGene00015102	942.418	1026.4	703.89	685.019	1047.87	960.06	8.36413e-14
WBGene00015104	50.6678	49.5811	46.6446	45.1816	52.7227	54.5606	0.0497251
WBGene00015112	7.73493	6.41762	2.05646	2.76137	9.29837	6.17479	0.00677825
WBGene00015116	39.11	43.9174	38.1438	34.3962	27.9454	30.0045	0.0444187
WBGene00015126	50.4341	55.1515	45.1952	42.301	54.6791	56.9348	0.00159516
WBGene00015130	23.4071	24.0765	19.289	21.6074	24.0124	24.256	0.0417136
WBGene00015134	44.8238	38.1844	30.5618	31.3454	49.9656	41.9293	0.00593385
WBGene00015143	85.4951	95.0161	72.2757	72.4234	99.4783	96.6721	1.83939e-05
WBGene00015145	46.0375	54.4677	34.7821	35.6446	55.6689	49.6896	0.000482943
WBGene00015146	106.073	105.331	78.5958	78.632	115.179	116.533	2.94296e-07
WBGene00015147	31.0155	33.4249	23.8577	25.4629	38.5682	33.815	0.00196981
WBGene00015150	57.5995	52.6956	39.5728	47.1266	65.1217	61.0058	0.00353043
WBGene00015156	44.9567	44.2864	37.4097	36.6897	51.6048	48.5456	0.00891474
WBGene00015157	30.6452	27.2604	24.3364	24.7144	32.9323	30.4388	0.0241182
WBGene00015159	45.7918	43.3687	34.747	33.6155	47.1639	47.5691	0.00131433
WBGene00015160	55.3931	47.2042	41.3989	43.3249	60.0253	60.1966	0.00651362
WBGene00015171	6.69063	6.54188	3.04665	2.87682	6.37412	6.66813	0.00023614
WBGene00015176	37.8883	34.593	26.5138	26.6226	39.5606	37.2833	4.44254e-05
WBGene00015180	10.6721	8.5128	4.91212	5.3361	11.0818	9.69462	0.0131976
WBGene00015181	59.5313	61.5952	50.73	47.984	60.9819	63.8387	0.000368917
WBGene00015188	8.99791	9.29088	6.83498	5.67789	9.20994	9.95134	0.00231398
WBGene00015194	27.3221	27.5762	21.0707	22.2188	34.0675	32.7764	0.0186278
WBGene00015203	59.8729	55.4746	50.5233	49.7634	63.5487	61.9182	0.000589888
WBGene00015207	52.3931	50.9886	43.2161	44.2261	56.4575	54.4519	0.0190755
WBGene00015233	54.9974	50.0977	36.0314	45.4124	63.6658	66.2148	0.00688726
WBGene00015235	55.2466	64.3779	47.362	52.2832	67.0551	68.3493	0.00917918
WBGene00015237	30.8216	31.4515	24.5931	26.8	31.384	30.0274	0.000162298
WBGene00015245	28.1015	36.8617	28.3018	24.6842	32.6475	33.853	0.0347024
WBGene00015249	46.7546	46.9898	38.0341	36.483	50.2192	50.5598	0.00116106
WBGene00015267	33.3387	34.4323	29.7487	28.9832	35.7724	37.1898	0.0481725
WBGene00015283	49.0869	41.6147	38.0414	37.9273	50.4099	47.5348	0.00422154
WBGene00015301	63.2536	62.1151	47.2946	48.1108	68.9287	62.9959	2.32268e-05
WBGene00015308	67.4689	63.9807	54.1355	58.2637	71.6892	74.7366	0.00833195
WBGene00015310	23.9225	24.0272	18.1536	18.9513	27.8627	24.4327	0.00100965
WBGene00015312	159.338	170.66	109.022	109.11	181.643	167.828	5.11256e-12
WBGene00015327	44.5733	46.7715	35.6514	38.2975	46.8165	51.2808	0.014296
WBGene00015329	141.103	146.677	111.876	115.237	157.765	154.909	0.000161534
WBGene00015330	36.841	40.3407	35.7728	31.5968	40.2382	36.7911	0.0306413
WBGene00015347	40.5048	42.2714	32.6143	29.4847	44.0446	44.4513	0.000409789
WBGene00015403	17.9986	15.6728	11.2795	12.8533	28.8564	28.9433	0.0135683
WBGene00015413	145.844	151.791	135.371	138.675	135.236	131.844	0.0203967
WBGene00015418	21.476	23.6363	20.1677	20.5137	22.2322	22.0363	0.0390087
WBGene00015425	21.5478	20.8123	18.7506	19.4795	23.1411	22.896	0.047805
WBGene00015451	21.2136	21.8029	17.6694	13.6317	23.8172	22.1111	0.0056539
WBGene00015462	30.6218	29.8439	25.2863	25.2435	35.8787	35.2469	0.00653305
WBGene00015463	55.7831	55.6145	44.4218	44.047	60.4491	58.6608	0.000128194
WBGene00015468	24.6319	25.3601	16.73	17.3188	25.5275	25.9385	7.73117e-05
WBGene00015469	45.3141	40.519	35.8909	38.4176	41.4538	40.4232	0.038646
WBGene00015470	62.8422	58.312	51.6518	53.1206	69.7489	65.8257	0.0223153
WBGene00015474	6.39516	6.11292	2.84014	3.47262	7.76053	6.95302	0.0403089
WBGene00015484	35.9597	35.3217	32.4197	28.5033	36.7793	35.2902	0.0126511
WBGene00015485	18.6825	19.6707	13.4933	15.2862	18.6742	19.067	0.00163761
WBGene00015486	32.9953	29.8551	25.3484	27.3637	35.034	31.9472	0.00806628
WBGene00015497	12.9015	13.3812	9.46914	9.35133	11.5437	9.37061	0.0168686
WBGene00015499	25.0308	26.1854	18.84	21.0579	26.3177	25.793	7.11941e-05
WBGene00015501	43.4081	42.9465	33.435	35.7875	49.6347	48.2093	0.00030512
WBGene00015504	42.0244	47.983	34.0376	34.6887	48.5499	47.6135	8.33038e-05
WBGene00015508	34.4227	37.7542	25.986	25.0439	37.3368	35.0287	0.0013905
WBGene00015513	52.3311	50.0097	37.3075	40.3407	54.5816	53.8053	0.000180965
WBGene00015529	14.3021	13.7079	6.59956	10.2228	14.6213	14.5435	0.0460228
WBGene00015538	48.2826	51.9905	45.0697	46.417	50.7265	55.2919	0.00881422
WBGene00015554	21.1539	21.7013	14.7879	17.5332	27.1422	20.1367	0.0267993
WBGene00015555	38.8037	37.2711	33.8707	33.1464	38.3774	37.7904	0.00969242
WBGene00015557	24.8543	25.9385	19.1238	17.6896	26.914	24.9458	5.69196e-05
WBGene00015565	123.243	134.324	115.634	115.457	104.716	103.178	0.0162257
WBGene00015567	42.5708	44.1737	35.1746	39.8148	45.0748	50.1029	0.024096
WBGene00015569	7.18864	8.52441	5.08054	4.80454	6.50733	5.6672	0.0407643
WBGene00015579	84.7886	83.1555	70.5155	65.5779	91.8008	86.5039	0.0228425
WBGene00015581	50.8821	51.765	43.4779	43.848	55.3868	53.9752	0.00176363
WBGene00015591	97.7486	107.326	92.2424	89.0858	116.584	114.33	0.0197513
WBGene00015635	30.1118	31.0209	26.3604	27.2386	31.6799	33.2722	0.0108455
WBGene00015658	45.0759	48.6255	40.2082	39.5317	44.5483	46.6076	0.0302698
WBGene00015677	52.9338	53.9528	39.4042	41.6596	59.3854	58.264	2.12571e-06
WBGene00015683	72.5196	56.4701	30.8729	32.2651	83.2589	72.3778	1.96008e-06
WBGene00015684	126.539	113.415	108.632	107.217	150.546	158.062	0.00956078
WBGene00015687	156.165	169.449	136.226	131.042	186.978	176.003	8.32756e-05
WBGene00015691	29.5143	28.0144	26.2685	25.133	33.4166	31.7771	0.0196944
WBGene00015698	95.8159	97.7664	71.6394	70.0368	99.158	94.0223	7.91208e-07
WBGene00015742	14.8412	10.8636	7.87511	7.84417	12.9852	14.2692	0.0410272
WBGene00015743	24.3784	24.5647	20.9843	21.4932	23.5749	25.2595	0.00258293
WBGene00015745	62.9014	52.6703	43.5061	46.1475	69.4707	68.138	0.000646914
WBGene00015746	102.695	90.974	68.1262	71.367	112.499	93.12	5.49266e-06
WBGene00015747	48.4204	44.3338	29.2428	35.6783	55.5498	51.4254	7.06351e-05
WBGene00015754	22.1953	21.5719	18.9818	19.0801	21.5817	22.1307	0.0156835
WBGene00015766	12.3326	13.3227	10.0591	9.65715	15.7446	15.5859	0.0238053
WBGene00015807	29.4772	27.5097	19.1447	24.024	35.2416	37.7317	0.032826
WBGene00015813	42.6094	45.3622	36.9938	38.1156	46.1608	45.2296	0.000983067
WBGene00015814	112.328	103.429	93.2022	89.839	114.024	119.941	0.00128217
WBGene00015815	34.9364	34.0306	26.0402	28.9754	38.3725	34.6256	0.00352501
WBGene00015817	45.3235	47.8578	39.7518	41.3237	47.5342	45.3804	0.0274477
WBGene00015842	31.1417	30.4216	23.1461	22.6097	31.6882	32.0405	0.0319752
WBGene00015853	32.3215	28.0656	22.0196	26.5437	28.209	27.3722	0.0385084
WBGene00015899	35.1444	33.6143	17.6196	20.1745	42.5143	40.6389	3.47392e-07
WBGene00015903	11.4559	12.5968	7.80601	7.942	14.6348	14.5776	0.0312485
WBGene00015905	30.4715	29.9255	16.4722	19.9176	36.3792	31.3784	0.0163762
WBGene00015912	39.7276	38.1393	25.1046	25.1186	36.1685	37.9348	5.53888e-05
WBGene00015915	53.652	49.5675	38.1695	41.5609	53.3593	52.6975	0.000365188
WBGene00015916	37.6787	36.5672	32.9083	31.2811	40.0653	38.8896	0.0316075
WBGene00015922	6.76661	7.12439	4.70194	5.1177	7.00425	6.32202	0.024798
WBGene00015928	65.9796	63.6804	50.2975	52.6942	68.1976	65.6674	2.41171e-05
WBGene00015933	79.1565	58.8837	48.3319	47.7017	56.7056	77.5799	1.36602e-05
WBGene00015938	89.2297	79.7469	71.7698	78.5043	102.523	102.329	0.0200804
WBGene00015971	52.5332	54.986	44.0465	42.086	57.2578	54.4453	0.00201835
WBGene00015976	38.5668	42.2285	28.6148	29.8483	41.7935	41.8858	0.000188311
WBGene00015978	51.1225	52.7129	46.5478	42.6587	64.6992	57.7624	0.00512865
WBGene00016014	49.6124	44.8062	39.4243	43.0273	57.7251	54.6579	0.0120798
WBGene00016015	53.8938	53.4677	44.0637	45.8802	55.7003	58.5497	0.000568368
WBGene00016020	156.494	148.172	141.902	147.843	133.302	145.261	0.0374524
WBGene00016023	14.1424	13.0774	6.83904	10.2392	14.7464	11.9872	0.0491992
WBGene00016045	46.3586	51.711	38.3228	41.9376	59.9768	57.0088	0.00196156
WBGene00016046	3.65144	2.43553	1.3076	1.10686	3.38973	3.38991	0.0478705
WBGene00016048	76.5065	76.9999	57.1105	57.1174	60.4956	62.5962	2.57131e-06
WBGene00016055	54.1993	48.2117	40.2418	42.1344	51.0645	55.0243	0.0204481
WBGene00016057	116.375	110.937	93.4634	97.609	118.209	106.98	0.0110197
WBGene00016060	30.9818	28.6021	25.4238	26.4059	31.1549	32.0795	0.0110209
WBGene00016061	64.7392	61.2318	48.9039	45.5138	42.1369	48.271	1.00567e-05
WBGene00016074	32.1714	33.6522	25.0416	26.1802	36.1431	34.4641	0.00117671
WBGene00016084	41.6681	40.6766	24.3589	27.0326	42.1463	41.4854	2.05388e-12
WBGene00016112	24.424	22.8155	18.9539	16.2661	23.3872	24.1569	0.0339367
WBGene00016113	34.918	32.7738	26.6792	28.9502	36.8067	35.1054	0.00759771
WBGene00016115	53.1596	60.418	48.5279	50.6313	62.9521	60.7497	0.0111006
WBGene00016138	12.5452	11.9097	6.87167	6.02628	11.1784	13.2231	0.00013698
WBGene00016139	41.8689	41.5335	36.6563	33.3767	39.7128	39.4753	0.00532937
WBGene00016143	38.0788	38.3815	27.671	28.035	44.766	42.8598	1.12887e-05
WBGene00016145	26.3415	24.3539	17.8152	19.6692	26.6806	26.4663	0.00622947
WBGene00016148	91.7177	83.0693	69.4509	70.5751	99.7946	92.1549	0.00637274
WBGene00016151	47.9813	44.5034	39.1457	43.8642	50.0025	48.2295	0.0107379
WBGene00016154	48.447	46.1643	35.8457	37.5423	49.5623	48.5611	0.000121316
WBGene00016156	36.5924	38.0942	25.5761	28.7734	48.2249	43.6011	0.000121316
WBGene00016157	30.3158	27.909	22.0415	24.2097	35.5819	35.4273	0.00237601
WBGene00016163	53.0859	54.8829	32.5786	33.5569	57.6713	53.6215	2.22628e-11
WBGene00016167	47.2977	44.5705	36.1074	35.9672	53.8022	50.3881	0.00316818
WBGene00016170	50.9412	54.4493	44.1082	43.2587	57.4236	57.0003	8.39363e-05
WBGene00016171	44.2292	42.5399	35.4916	34.4523	49.1446	46.8698	0.00283499
WBGene00016178	228.685	243.493	167.179	174.587	267.638	250.997	3.39314e-08
WBGene00016182	56.2765	49.505	41.5977	48.7442	59.7446	58.6353	0.0260209
WBGene00016192	46.5345	44.2302	27.6204	31.8648	51.625	50.4685	0.000130677
WBGene00016195	120.77	119.705	108.989	106.639	121.453	127.642	0.0242638
WBGene00016200	50.1056	54.3508	38.4095	39.9234	55.1936	57.0987	0.000263164
WBGene00016202	51.4892	53.9535	38.213	37.1426	57.7363	55.3613	1.49702e-07
WBGene00016235	106.512	106.891	87.2591	81.8782	106.916	108.137	1.3297e-05
[truncated: 846 more rows]

## Sheet: HLH-11 OE_up
gene	control 1	control 2	case KO1	case KO2	case OE1	case OE2	q-value
WBGene00000016	7.29012	4.24753	5.57727	8.81427	22.5891	27.7797	4.44375e-06
WBGene00000022	9.52833	9.06154	14.273	15.3207	12.7831	13.2199	0.0497297
WBGene00000845	1.28017	1.08282	0.946262	1.69775	4.2344	3.36949	0.0271406
WBGene00001113	4.50574	3.73091	17.7881	13.6912	5.83092	9.39581	0.0343217
WBGene00001132	23.3077	22.5756	35.7117	34.7458	30.4435	34.952	0.00137752
WBGene00001386	2799.8	2633.3	3231.04	3195.79	3267.22	3824.14	0.00849904
WBGene00001390	52.4989	45.63	61.46	52.8987	73.8552	95.7002	0.000170582
WBGene00001752	34.4253	27.4978	16.6674	18.1294	59.475	57.0013	0.000119176
WBGene00001753	27.2431	24.2687	25.6486	24.0253	57.9728	55.9393	8.98997e-07
WBGene00001863	4.91598	4.82588	9.04466	8.68655	6.55011	7.17564	0.0150295
WBGene00001955	22.2224	21.6206	24.166	23.1908	190.437	212.475	1.59222e-254
WBGene00002247	26.7272	24.4517	37.8006	34.2275	32.4483	34.8495	0.0456778
WBGene00003093	456.147	389.43	768.774	805.588	619.648	693.279	1.36077e-07
WBGene00003766	30.4115	23.968	32.5977	46.1834	55.4536	61.5024	0.000269953
WBGene00003767	14.4444	12.323	33.7112	33.6331	27.0088	35.179	0.0301851
WBGene00003769	11.8155	9.48999	22.9221	28.2234	32.1377	27.8133	0.00150584
WBGene00003995	4.38118	4.08506	23.9262	23.0198	6.51982	7.64508	0.0212272
WBGene00004003	7.86336	7.81218	14.1063	16.0805	12.1002	12.7303	0.00835896
WBGene00004119	22.2856	17.0604	36.2887	37.8922	27.5015	39.05	0.0352002
WBGene00004144	9.18273	6.41473	13.4276	15.1071	33.7097	38.5189	4.32729e-10
WBGene00004174	10.5919	5.53134	100.269	77.8251	13.6989	16.3658	0.0490054
WBGene00007231	0.627721	1.10438	0.262256	0.240493	7.40485	9.69387	0.00127879
WBGene00007232	0	0.265196	2.51903	0.924	12.6191	21.5436	9.28308e-07
WBGene00007233	1.85615	1.07153	0.290805	1.20003	16.4219	17.5991	7.77994e-07
WBGene00007675	0.951056	1.0838	2.05895	1.73904	6.66234	5.06588	0.000403117
WBGene00007766	37.18	45.8397	30.7386	30.9924	74.4073	75.1759	2.03725e-05
WBGene00007833	1.21693	0.775189	1.60415	1.90512	2.39522	2.91615	0.0484075
WBGene00007875	14.9381	11.72	0.809642	1.71693	44.1538	54.573	3.00166e-23
WBGene00008341	34.5613	28.0497	67.4915	60.2729	58.4188	56.5892	0.00694761
WBGene00008377	321.147	272.301	231.329	295.993	413.052	427.236	0.000316767
WBGene00008378	255.989	253.541	229.736	265.999	349.777	370.153	0.000117482
WBGene00008572	62.3474	55.0702	88.4996	84.68	93.4415	111.959	4.77832e-05
WBGene00008584	10.8761	8.12528	1.30304	1.93024	21.9563	21.6124	6.48948e-05
WBGene00008603	29.8054	21.8156	50.8373	46.4872	49.3075	53.3714	2.27602e-05
WBGene00009215	27.7946	28.3643	18.2514	16.4712	53.4991	46.7184	0.00449064
WBGene00009367	46.7953	39.7475	46.3446	39.6186	71.987	74.6584	0.000138422
WBGene00009383	17.962	13.8705	15.2859	11.906	30.1753	39.1234	0.000564071
WBGene00009488	4.08309	2.90722	3.4962	3.04345	7.63792	8.7403	0.000472962
WBGene00009515	9.22273	8.49568	6.32501	7.03351	13.7732	15.8603	0.038464
WBGene00009518	4.77276	3.71833	7.79575	6.53608	9.82475	11.3234	0.000114629
WBGene00009787	219.351	213.758	39.9461	30.1322	311.691	349.09	2.58247e-05
WBGene00009824	4.43567	3.96339	7.48568	7.7878	11.4033	11.0095	0.000674556
WBGene00009830	2.93956	2.62677	3.52112	3.16478	7.20003	5.88147	0.00495941
WBGene00009898	92.5165	86.3548	30.3513	34.6124	230.654	250.437	8.86007e-33
WBGene00010007	46.2754	40.4518	94.7256	109.49	65.2791	70.7652	0.0158326
WBGene00010085	34.3336	39.3111	36.4299	39.6184	56.3556	61.9655	0.00875524
WBGene00010123	4.8034	4.65545	0.959009	1.31914	8.83185	10.5418	0.0157193
WBGene00010124	11.5088	9.26792	12.3565	10.4558	18.7414	23.1387	0.0270964
WBGene00010148	1.86689	1.43324	3.27586	2.26277	5.19242	5.2727	0.0148392
WBGene00010296	15.2094	17.8505	29.207	26.4688	33.5652	35.0203	1.12619e-05
WBGene00010440	223.141	199.171	186.69	188.536	302.065	279.751	0.015082
WBGene00010822	4.40431	4.29683	8.92634	8.10484	8.55815	10.3854	0.00412655
WBGene00010970	2.83039	2.74195	2.96375	2.47074	37.1785	46.7038	5.13025e-76
WBGene00011172	2.2353	3.2965	7.41615	8.1609	34.149	33.6835	1.86545e-30
WBGene00011399	120.736	107.213	88.1667	101.103	161.033	157.825	0.00479877
WBGene00011486	3.60232	2.51645	1.92553	1.88752	19.2314	15.7363	8.21238e-15
WBGene00011645	14.9162	14.865	12.0426	12.2017	22.065	24.5569	0.0115891
WBGene00011672	0.577262	0.870519	10.336	10.0155	3.48326	3.37108	0.00337911
WBGene00011894	2.20237	1.21867	4.45225	6.36915	8.92138	10.1969	0.000424843
WBGene00012085	9.03668	8.90239	18.4863	17.7164	13.2114	15.747	0.0451965
WBGene00012212	18.2276	15.1834	8.55128	10.8847	48.8243	52.357	2.09068e-07
WBGene00012213	54.9192	53.7802	44.3021	67.6215	103.309	113.27	1.1003e-05
WBGene00013079	10.7459	8.40633	22.608	22.761	42.1473	40.7202	3.38082e-13
WBGene00013207	5.65266	4.5853	4.99426	6.39046	10.2085	11.9534	0.0257489
WBGene00013297	101.321	86.1623	34.0615	41.9881	216.076	208.942	1.77408e-18
WBGene00013393	172.645	179.415	102.93	129.817	281.25	267.609	4.26885e-06
WBGene00013394	219.391	206.113	132.387	161.068	334.515	360.764	1.8312e-08
WBGene00013516	8.35246	7.28004	11.7173	12.4184	24.4063	25.686	1.10043e-05
WBGene00014006	8.30055	4.42608	8.12341	7.18794	15.9012	17.6113	0.00337547
WBGene00015403	17.9986	15.6728	11.2795	12.8533	28.8564	28.9433	0.00175638
WBGene00015577	34.5427	34.6376	32.3952	34.2249	60.057	66.5732	1.182e-08
WBGene00015894	24.493	21.5033	28.5956	30.7848	35.6972	34.2394	0.00648602
WBGene00016004	19.9744	23.3332	23.5627	19.4466	31.1858	39.9188	0.0490054
WBGene00016087	8.29349	6.85341	7.34987	8.76195	15.4688	15.277	9.49201e-05
WBGene00016180	2.90944	3.10076	6.94257	5.14462	25.7407	26.9379	1.02628e-20
WBGene00016474	14.891	10.6282	14.0828	11.2026	54.7843	48.5131	9.90149e-17
WBGene00016481	1.48253	1.24486	1.01354	1.16179	12.7702	14.2632	3.93933e-09
WBGene00016594	153.241	131.808	99.4281	117.677	206.018	213.053	8.78409e-05
WBGene00016912	6.33987	4.65928	4.42573	2.67491	20.7964	23.2555	1.63241e-05
WBGene00016913	17.5477	16.0408	27.9229	25.1468	21.6541	25.2397	0.012348
WBGene00017312	2.68545	1.93281	4.10024	3.31104	5.90841	6.78622	0.00109467
WBGene00017471	4.5149	3.62926	5.91902	9.36453	11.9079	14.9441	0.000155566
WBGene00017565	28.0207	25.1397	36.6302	38.8215	42.8375	44.2207	0.00234074
WBGene00017592	6.47597	6.48996	5.00021	7.38043	11.8536	15.3152	0.00241161
WBGene00017657	8.03363	7.27108	13.4861	12.8737	10.4623	11.8662	0.0133226
WBGene00017881	169.863	160.408	121.541	132.657	223.717	245.36	5.3141e-05
WBGene00017962	26.5111	22.3679	24.7878	23.9319	36.2294	38.9898	0.0188954
WBGene00017970	21.788	20.6173	54.4805	37.2926	34.3089	46.0725	0.00012749
WBGene00018055	7.18357	6.8846	8.81412	10.777	15.4518	14.7685	0.0401295
WBGene00018062	1.40654	1.46522	0.835066	0.340342	10.5638	7.86803	0.000254851
WBGene00018271	312.088	285.813	249.559	251.018	418.27	451.052	8.42031e-07
WBGene00018424	13.006	15.0164	9.52494	11.255	26.1127	30.1552	0.000218438
WBGene00018523	3.91495	2.9027	5.04709	5.31394	7.23596	7.11276	0.0434558
WBGene00019311	1.20252	0.675207	0.801703	2.17612	4.79013	5.06678	5.14946e-06
WBGene00019318	1.48392	2.34967	3.27344	1.60324	5.69195	6.3087	0.00102059
WBGene00020183	13.4205	12.7369	8.00567	9.85721	23.5546	24.9368	0.00206046
WBGene00020616	4.25031	2.01549	14.8995	12.2129	27.5205	29.3196	8.61698e-21
WBGene00020869	12.8755	11.1671	17.6336	21.9485	25.3095	20.5669	0.000944501
WBGene00022410	32.0462	26.7031	100.952	94.8952	41.423	48.87	0.0293149
WBGene00022499	7.04784	6.36647	11.5564	11.9621	12.6886	15.5354	5.3141e-05
WBGene00022500	23.7969	25.0199	22.5075	24.8388	33.3577	33.2786	0.00712716
WBGene00022653	128.246	108.757	57.434	53.961	252.911	237.088	6.21508e-15
WBGene00022820	89.431	93.9225	58.3327	70.1241	157.233	168.697	6.18741e-08
WBGene00022822	146.048	137.277	93.3675	107.892	222.665	221.48	3.04161e-06
WBGene00044081	133.111	122.869	120.141	142.39	192.928	183.82	9.81595e-05
WBGene00044728	9.52918	8.76664	12.7049	11.0834	20.4133	24.4518	2.41482e-06
WBGene00045394	172.028	158.283	110.003	133.629	261.234	283.732	9.93669e-07

## Sheet: HLH-11 OE_down
gene	control 1	control 2	case KO1	case KO2	case OE1	case OE2	q-value
WBGene00000067	595.877	613.286	766.94	774.149	465.356	521.107	0.000527377
WBGene00000136	26.1606	27.7117	19.0328	21.5371	18.4466	17.0662	0.000270866
WBGene00000178	89.6569	83.0017	84.0624	82.5132	59.498	64.2479	0.000162184
WBGene00000212	10.2304	9.93685	13.7723	16.6306	3.89296	4.77577	2.80719e-05
WBGene00000214	2387.73	2533.4	3041.95	3018.79	1645.23	1824.12	3.57394e-10
WBGene00000216	713.637	735.874	1163.74	1123.82	504.658	571.232	2.4715e-07
WBGene00000217	211.876	195.947	372.639	371.211	124.129	136.789	5.92165e-14
WBGene00000218	449.203	466.587	632.461	654.588	332.991	403.609	0.00136547
WBGene00000219	950.692	998.693	1098.05	1135.34	633.689	779.123	7.77994e-07
WBGene00000656	2201.79	2128.92	1512.72	1703.56	1732.34	1847.67	0.000315907
WBGene00000657	1802.69	1615.38	2260.32	2507.53	1243.2	1379.21	8.98997e-07
WBGene00000670	25.8271	25.9298	270.66	297.393	1.87356	1.02007	1.83195e-43
WBGene00000671	36.9222	30.7884	38.2893	50.0649	18.3392	22.8707	0.00204588
WBGene00000673	816.005	795.353	336.12	359.246	684.782	665.318	0.000639056
WBGene00000675	833.156	838.233	277.212	295.622	577.782	560.808	1.36014e-11
WBGene00000677	801.737	791.67	372.266	404.613	707.66	694.962	0.0325886
WBGene00000703	1913.46	1743.88	2324.75	2474.14	1422.8	1531.55	7.46255e-05
WBGene00000712	2183.13	1954.31	2591.38	2898.66	1555.58	1595.89	2.0127e-07
WBGene00000715	543.82	505.806	420.375	461.943	406.456	424.607	0.000343301
WBGene00000717	35.101	21.8257	208.1	174.528	22.8349	28.0423	0.0194828
WBGene00000722	172.451	138.873	162.108	181.976	83.559	100.174	8.04049e-10
WBGene00000723	18.976	14.2197	69.3553	67.9083	5.66978	9.87461	0.00448372
WBGene00000753	45.304	28.1753	293.328	252.698	15.9092	21.6716	0.000155566
WBGene00000776	1354.32	1526.75	925.454	826.016	1205.63	1156.49	0.000472962
WBGene00000786	432.227	455.565	339.156	306.016	354.438	353.349	0.000174942
WBGene00000802	866.784	853.02	1160.44	1009.95	711.417	749.78	0.00105111
WBGene00000988	235.003	226.506	139.587	136.575	160.115	153.325	4.20463e-09
WBGene00000991	95.0137	86.5569	103.07	101.504	70.7066	78.6511	0.0144431
WBGene00001099	35.0709	35.9904	49.9198	49.0841	17.7063	24.1058	3.2449e-07
WBGene00001149	131.003	124.212	164.725	166.496	94.0304	108.88	0.00114538
WBGene00001169	288.065	281.633	471.576	434.037	234.489	261.833	0.0274429
WBGene00001244	866.797	773.858	550.636	552.957	703.333	747.888	0.0332364
WBGene00001395	98.1934	96.3949	92.6416	91.489	74.9064	77.9208	0.00094255
WBGene00001397	25.5673	32.4869	30.2393	24.9854	14.6172	20.7946	0.0193364
WBGene00001398	441.299	401.946	425.02	412.518	286.916	318.703	7.56847e-09
WBGene00001520	78.0463	73.4969	99.9994	99.0577	58.5475	66.1114	0.0471123
WBGene00001581	48.7983	67.4934	48.0524	53.3359	40.0393	53.6797	0.00012749
WBGene00001761	53.4712	44.1385	54.3947	47.1654	21.4357	23.2702	2.18418e-09
WBGene00001784	55.9318	51.5729	69.7961	63.3706	34.8978	36.6181	0.0146775
WBGene00001819	34.3103	30.78	43.8888	43.0883	24.0896	28.3286	0.0253467
WBGene00002007	275.148	281.39	316.77	294.771	241.584	250.634	0.0323007
WBGene00002016	5.26352	5.41323	10.0898	2.75795	1.32547	1.19536	0.0332364
WBGene00002018	6.5798	7.13174	9.52324	4.77163	1.78843	2.27701	0.0480149
WBGene00002025	185.67	183.907	209.385	206.883	159.179	154.342	0.00786384
WBGene00002026	5.96413	6.39791	11.5267	4.81416	3.35232	2.31604	0.0118111
WBGene00002183	170.656	185.585	173.836	157.129	137.03	139.847	0.0134508
WBGene00002250	173.971	178.945	235.025	216.31	151.638	151.754	0.0212272
WBGene00002259	34.1915	35.4649	72.2343	71.0005	19.1139	18.3317	0.00199567
WBGene00002265	70.6952	63.1876	97.7349	98.5219	49.3826	57.5552	0.00153062
WBGene00002272	169.15	178.666	326.772	309.924	78.8453	95.8764	3.38082e-13
WBGene00002273	232.6	224.466	322.706	327.442	150.618	180.288	5.13215e-05
WBGene00003053	131.853	138.131	150.737	137.875	103.17	117.264	0.0238728
WBGene00003424	83.3889	72.292	157.659	147.007	48.9776	45.3776	0.0472679
WBGene00003431	163.969	130.656	258.453	284.178	97.5727	115.74	0.00835896
WBGene00003438	141.886	107.231	224.052	229.6	63.3462	81.1936	5.07402e-05
WBGene00003442	120.076	86.3033	181.147	188.965	47.7727	55.8934	6.64751e-07
WBGene00003443	148.628	119.484	242.721	245.021	77.3303	86.9634	0.000667811
WBGene00003704	207.993	198.518	159.669	155.894	155.869	186.954	0.0186368
WBGene00003738	29.2194	27.9318	29.5522	26.5438	22.0084	23.8814	0.0030696
WBGene00003786	103.666	99.3973	144.181	133.689	82.1839	91.9372	0.010182
WBGene00003813	78.5751	71.2981	66.5189	72.0935	57.7198	60.4419	0.000424843
WBGene00003828	76.6442	73.8566	42.2884	40.2227	54.6754	56.2422	0.000403965
WBGene00003860	47.7581	37.6509	52.4331	54.3356	18.2194	21.3076	5.52929e-05
WBGene00003957	19.1847	16.859	18.6693	20.5622	9.31578	12.4024	2.08779e-05
WBGene00003958	70.9373	69.6937	83.6133	86.7353	49.2922	57.2072	4.6774e-05
WBGene00003959	11.3966	12.0193	15.2458	15.6	4.18812	6.52594	7.11231e-07
WBGene00003982	207.479	206.849	218.639	212.363	166.752	174.446	0.00102059
WBGene00004235	17.1683	18.3204	20.2677	22.44	13.9044	13.7455	0.0497297
WBGene00004238	24.6188	24.0537	22.2002	24.534	16.5195	19.1061	0.00180337
WBGene00004336	57.6887	61.4949	44.2138	42.2017	53.9118	53.5211	0.0364627
WBGene00004413	2210.31	2237.68	2701.49	2603.22	2015.31	1914.73	0.00750396
WBGene00004445	1041.54	1085.74	1169.45	1129.76	983.894	936.187	0.0320817
WBGene00004875	101.681	111.683	152.71	147.753	74.052	76.8873	2.4715e-07
WBGene00004986	37.6995	30.7142	35.3528	31.4749	23.2381	20.1499	0.0343217
WBGene00004988	230.507	199.858	218.088	204.165	162.788	185.331	0.00128202
WBGene00005000	44.6675	47.9835	69.8165	65.1102	13.6778	13.0799	0.00468038
WBGene00005003	33.0077	28.955	52.9271	50.8665	9.78871	14.6573	6.00077e-05
WBGene00005642	8.43308	8.48539	14.4792	12.7023	1.49462	1.29427	5.11115e-09
WBGene00006493	36.3616	36.4373	32.8015	34.203	26.4332	27.9026	0.000168012
WBGene00006650	26.4887	21.1754	84.0103	70.6685	11.5512	11.885	0.00102059
WBGene00006861	58.2716	51.8112	73.8736	78.882	37.0998	45.4212	0.0293185
WBGene00006911	700.944	704.5	716.819	654.267	613.424	641.249	0.0345229
WBGene00006915	136.355	144.312	137.884	135.615	115.472	124.772	0.0173118
WBGene00006920	170.501	171.012	172.089	162.721	141.361	145.346	0.0146775
WBGene00006936	83.98	83.3424	101.507	106.65	61.5923	65.8116	2.08779e-05
WBGene00007055	28.5785	25.7993	49.4821	44.2491	17.1848	17.9972	0.00104555
WBGene00007122	111.213	106.568	96.9795	98.3266	89.4424	90.5629	0.0271406
WBGene00007331	124.809	121.246	75.3633	72.0596	78.7606	76.1652	1.26288e-11
WBGene00007533	21.0636	20.4001	23.3486	15.7127	13.2956	13.6179	0.00175638
WBGene00007963	9.16472	10.1209	7.45758	5.25059	5.18288	4.6878	0.00157428
WBGene00007964	22.9574	25.0434	25.9195	25.1299	11.2666	13.0756	1.06412e-07
WBGene00008042	4.59384	3.94006	5.75779	6.732	1.44218	2.1561	0.0134634
WBGene00008451	3.97247	4.07004	6.76555	5.10297	1.25377	2.25009	0.0277609
WBGene00008506	297.009	325.887	320.279	299.976	271.857	261.086	0.0220493
WBGene00008510	11.9809	9.26733	10.6583	11.1192	6.1312	5.75454	0.031429
WBGene00008514	87.0236	89.308	96.5032	93.1607	73.3999	70.7711	0.0212272
WBGene00008565	14.3739	15.6349	3.8863	2.97833	10.2398	9.81817	0.0154246
WBGene00008621	4.16246	5.63696	1.92209	1.97243	1.29216	1.45942	0.000631801
WBGene00008629	22.5116	24.3443	13.3177	13.3395	15.8534	15.6327	0.000568239
WBGene00008634	4.81276	5.57357	3.91449	3.3837	2.2795	1.39531	0.000541444
WBGene00008654	15.5388	16.4388	16.8781	15.061	13.1102	12.2123	0.0414985
WBGene00008669	54.0324	50.8672	56.4898	58.8186	37.4248	42.8537	0.00287204
WBGene00008707	1527.14	1411.58	1413.15	1579.27	1174.17	1266.75	2.58247e-05
WBGene00008741	158.478	159.37	231.447	214.089	109.425	116.178	1.71494e-14
WBGene00008936	69.4345	55.8523	63.2092	63.954	44.6572	49.9692	0.00365783
WBGene00009142	43.4829	42.8837	57.0955	58.4625	32.1681	32.2627	0.0472679
WBGene00009259	44.4637	45.5987	45.596	47.5528	30.098	35.9516	1.21164e-05
WBGene00009393	13.3318	13.3619	18.3533	18.5468	7.81765	8.60327	0.00811354
WBGene00009394	544.753	518.993	855.648	828.368	336.062	444.165	5.23155e-05
WBGene00009532	19.7385	17.2826	70.2073	72.0776	11.3822	14.0204	0.0069108
WBGene00009582	9.75464	9.80676	12.1097	11.2116	5.75349	6.58262	0.036528
WBGene00009645	24.4073	19.1288	22.1938	23.6066	14.3186	16.647	0.00997582
WBGene00009796	69.5549	58.5617	95.3125	106.843	44.1544	51.5122	0.0320817
WBGene00009813	23.4821	22.1704	18.8128	20.4586	16.856	18.5377	0.0490054
WBGene00009877	13.8466	11.7825	28.5846	29.2639	6.50883	6.38512	0.000254851
WBGene00009895	12.0272	12.7754	8.44174	8.91624	5.14879	5.79058	0.0102746
WBGene00010041	90.1559	76.386	172.982	188.857	58.5024	53.819	0.013224
WBGene00010070	127.124	139.338	140.604	145.929	93.4535	97.1684	5.8546e-08
WBGene00010204	660.782	698.302	641.838	645.359	454.534	470.43	7.42841e-12
WBGene00010266	355.591	328.786	433.931	428.346	238.295	268.957	2.68926e-06
WBGene00010295	6.87947	6.41688	6.49167	5.04413	2.25676	2.51412	0.00529786
WBGene00010337	405.544	400.781	396.849	374.624	311.507	295.062	4.62326e-05
WBGene00010597	295.043	245.006	311.51	336.566	97.8171	111.726	6.46787e-20
WBGene00010759	24.1568	22.5578	29.9514	27.6795	15.6553	15.9012	0.0139896
WBGene00010769	32.2706	39.6543	32.4532	32.5091	23.6234	21.8839	0.00112882
WBGene00010790	21.5437	20.4291	41.1979	41.8398	13.76	12.9945	0.00479877
WBGene00010957	140.302	101.282	67.1596	92.4402	66.0779	62.3923	1.15054e-06
WBGene00010961	68.1373	52.7094	47.1337	61.3962	40.7924	41.3431	0.00449064
WBGene00011064	67.7478	68.6931	60.723	60.0298	55.2108	51.213	0.00912227
WBGene00011407	13.3762	12.5631	8.60228	9.70112	7.66838	6.34083	0.000432945
WBGene00011564	10.9395	11.1037	19.3045	16.3543	6.02589	7.13467	0.0122307
WBGene00011733	7.85547	10.7493	16.7744	7.942	1.32855	2.37866	2.58247e-05
WBGene00011803	19.1348	17.9689	17.9525	19.615	13.7543	16.4966	0.0410938
WBGene00011856	335.825	303.329	330.209	355.812	227.777	275.364	0.000684001
WBGene00012018	76.4802	80.7462	62.8767	70.6245	54.2338	61.5605	2.23132e-06
WBGene00012251	20.4562	24.7923	19.1447	21.3365	8.07565	7.20382	1.23944e-06
WBGene00012253	277.666	261.106	294.273	291.77	168.922	217.392	0.0010428
WBGene00012383	61.6279	48.698	80.5625	92.3466	35.1769	40.6641	0.0352002
WBGene00012407	54.3972	54.2813	49.1576	47.2206	40.9132	46.319	0.0198031
WBGene00012445	30.1213	34.3653	22.4219	24.4547	15.7597	19.3781	1.79305e-13
WBGene00012664	90.9369	92.483	88.0157	90.972	46.3288	55.9439	1.55413e-14
WBGene00012683	23.4017	21.3815	26.686	27.72	5.59253	7.46266	2.65868e-13
WBGene00012713	102.907	108.394	104.589	95.4744	88.4633	88.687	0.0353486
WBGene00012717	22.6683	20.9436	23.3898	22.2885	16.2748	15.3435	0.0213758
WBGene00012803	72.0392	72.457	72.8015	75.7257	59.4191	57.4452	0.0124129
WBGene00012825	2.13349	2.30109	9.16153	8.0388	0.804795	0.488733	0.0134634
WBGene00012834	48.3989	48.3826	53.2327	48.5335	34.7189	33.4201	0.00241161
WBGene00012909	25.1172	24.4931	22.4975	20.2434	17.7636	17.836	0.00747678
WBGene00013035	45.991	42.8499	52.0315	53.5338	28.9028	32.655	0.0038056
WBGene00013037	37.4255	36.4834	42.6436	41.7285	23.7468	26.9165	0.00738093
WBGene00013074	3.15393	3.27562	4.66715	5.91696	0.441351	0.961183	3.98973e-05
WBGene00013081	107.048	101.36	144.896	128.72	60.343	76.8624	0.0293149
WBGene00013311	865.525	948.683	635.096	582.753	781.471	761.138	0.00964314
WBGene00013575	63.6129	60.9173	66.8093	61.8319	49.3267	51.5952	0.00661083
WBGene00013690	162.157	142.717	173.515	167.647	126.42	122.779	0.0159306
WBGene00013904	4.58779	3.90442	7.62157	5.83467	1.70447	2.41671	0.0244491
WBGene00013920	26.3417	22.6592	32.1561	31.9845	17.3589	20.1694	0.0472679
WBGene00013996	12.4208	11.8347	16.0107	14.2447	4.06455	4.69102	3.98182e-08
WBGene00014095	707.704	748.91	706.488	693.421	617.823	638.425	0.00594344
WBGene00014826	77.8509	70.0004	67.7954	63.8057	52.4992	57.3423	0.007115
WBGene00015116	39.11	43.9174	38.1438	34.3962	27.9454	30.0045	0.00122543
WBGene00015141	31.9142	30.4533	39.2256	42.4837	21.554	22.8841	0.00143047
WBGene00015326	138.504	138.236	138.101	137.755	117.603	117.765	0.00875524
WBGene00015565	123.243	134.324	115.634	115.457	104.716	103.178	0.00933974
WBGene00015676	83.9604	85.1944	93.2402	95.9774	66.0851	74.0029	0.012348
WBGene00015713	50.6658	52.6507	55.3405	55.8676	35.3431	44.0942	0.00252615
WBGene00015802	39.7318	37.8152	34.9418	36.2847	28.4683	26.1972	0.00189583
WBGene00015823	122.704	122.034	171.062	165.353	89.5034	98.6039	0.0146148
WBGene00016048	76.5065	76.9999	57.1105	57.1174	60.4956	62.5962	0.00222893
WBGene00016061	64.7392	61.2318	48.9039	45.5138	42.1369	48.271	6.08308e-05
WBGene00016759	5.25182	6.13025	7.342	8.0594	2.37182	2.75239	0.0149287
WBGene00016874	30.7092	26.1687	34.9312	37.7563	14.9106	15.8332	1.47231e-06
WBGene00016918	140.081	120.334	219.671	219.556	98.3208	97.5239	0.000429934
WBGene00016995	48.1135	49.8479	33.7201	30.3754	41.4122	37.7049	0.00748575
WBGene00017071	22.262	23.968	24.683	25.8156	16.4423	18.5146	0.00919339
WBGene00017127	26.534	21.0763	22.536	24.1771	10.2631	14.9856	0.0238728
WBGene00017262	43.486	33.4882	65.7584	65.4192	27.7866	28.5151	0.0198031
WBGene00017386	148.097	119.878	224.076	233.571	81.8792	104.248	0.0126553
WBGene00017398	14.3354	14.276	20.2276	22.8237	8.10536	10.5653	0.00846863
WBGene00017506	318.276	267.837	446.567	470.241	202.53	216.253	0.000162184
WBGene00017659	17.7566	24.1278	58.3728	55.8078	5.48267	7.08453	5.30706e-09
WBGene00017691	569.167	597.675	492.983	466.579	266.826	277.702	1.42407e-40
WBGene00017698	21.33	20.682	38.3294	35.7547	9.63061	12.6709	0.000674556
WBGene00017718	5.10358	4.79993	5.03568	5.86587	2.29329	0.986413	0.00748575
WBGene00017719	339.9	352.902	241.999	233.305	264.492	266.523	2.85537e-06
WBGene00017727	382.208	359.455	286.594	288.156	298.137	313.399	0.0168739
WBGene00017765	114.25	109.558	103.047	100.477	92.7057	92.8253	0.0146874
WBGene00017834	16.848	15.8202	31.156	31.7307	9.4591	11.4616	2.71666e-05
WBGene00017892	42.9554	48.5727	35.8558	38.794	32.1148	36.4217	0.000102004
WBGene00018174	12.1962	13.4545	13.2393	11.4915	9.42726	8.8051	0.0165362
WBGene00018237	83.7219	94.7858	81.4381	91.7035	57.267	66.0151	1.06412e-07
WBGene00018342	31.2075	26.2709	17.2302	19.0694	20.9247	18.3014	0.0465073
WBGene00018497	12.0891	10.6345	25.9752	26.4663	1.57724	1.04589	0.000300513
WBGene00018811	489.763	500.819	415.55	399.335	415.973	457.365	0.026169
WBGene00018898	25.3667	25.2008	25.8802	25.113	22.8339	20.5289	0.0474749
WBGene00018971	2.47394	2.49976	7.26305	6.63473	0.407095	0.830103	0.00964314
WBGene00019211	29.8972	32.569	32.8428	32.5398	20.885	24.3562	0.00810555
WBGene00019322	1750.73	1774.83	2055.19	1953.47	1479.93	1558.08	0.00315643
WBGene00019495	7.04979	8.02799	20.5165	20.1459	2.09467	2.54409	0.000138913
WBGene00019587	3.16836	2.91454	4.44767	4.32831	1.03342	1.29929	0.00279335
WBGene00019617	52.6381	57.0096	51.3023	55.1711	34.9085	39.1493	2.36006e-09
WBGene00019682	266.033	249.039	237.86	238.294	215.976	246.537	0.00337324
WBGene00019779	27.4753	26.3835	39.2721	38.3925	8.99611	11.7529	5.99698e-16
WBGene00019803	20.5071	18.4288	28.9822	26.3119	9.48726	10.1008	1.83363e-05
WBGene00019895	81.7182	76.5226	90.0555	92.0014	53.2052	63.0254	1.53075e-05
WBGene00019963	30.3598	28.2823	91.4135	94.7169	13.9215	16.5902	1.86919e-10
WBGene00019978	135.724	140.553	134.237	133.704	110.657	106.976	0.0032729
WBGene00020128	19.9185	22.4893	15.0069	17.3381	17.0766	17.0754	0.014129
WBGene00020216	348.079	347.672	337.177	296.225	294.221	311.123	0.0364627
WBGene00020235	6.75107	6.3742	3.86174	3.23718	3.20554	3.69049	3.04161e-06
WBGene00020369	132.185	130.369	134.992	126.988	106.03	110.944	0.0160307
WBGene00020507	125.639	121.306	132.918	128.956	101.78	115.381	0.0459943
WBGene00020674	50.3833	45.914	12.5649	11.1134	21.0797	16.8034	1.88567e-16
WBGene00020679	113.898	121.903	134.645	126.073	102.17	102.149	0.0450665
WBGene00020788	53.4845	49.0722	50.8036	49.6381	36.8606	40.1801	0.000270866
WBGene00020886	71.2054	65.9718	81.0267	86.0505	43.3662	41.0076	0.000271927
WBGene00020891	14.7181	13.8873	13.6505	11.7222	8.45911	8.636	7.16075e-05
WBGene00020921	25.2836	21.2564	23.873	24.2444	13.0573	14.5682	0.000512051
WBGene00021043	41.715	38.5304	85.2314	69.4851	17.9238	23.8982	2.5442e-10
WBGene00021160	44.9575	44.0718	45.5604	49.526	26.5421	29.2345	1.19105e-05
WBGene00021286	136.356	136.89	134.22	125.027	109.902	124.317	0.0138462
WBGene00021322	141.41	146.392	152.553	139.607	112.023	128.549	0.0467832
WBGene00021768	241.062	223.371	217.932	196.746	159.688	179.13	1.01072e-05
WBGene00021869	99.6453	106.726	87.3569	107.893	54.6458	63.4232	1.57751e-09
WBGene00021872	30.7808	29.1515	58.4296	60.8849	7.7079	12.718	1.24898e-09
WBGene00022122	764.847	814.467	590.779	549.77	688.534	685.934	0.0235491
WBGene00022194	120.873	101.092	120.144	119.16	55.0577	52.5522	1.8718e-08
WBGene00022200	60.6275	55.2057	61.2591	63.5314	31.8498	41.399	2.96634e-07
WBGene00022276	188.96	164.098	157.473	162.281	128.845	149.149	0.00461295
WBGene00022389	16.8244	16.428	21.5473	19.6362	11.07	13.1021	0.025701
WBGene00022413	15.6987	13.7861	17.4189	19.6501	10.3212	12.3805	0.0223241
WBGene00022712	16.1831	17.2703	18.8956	18.535	10.5336	12.2765	0.0225885
WBGene00022781	174.179	168.454	187.752	187.049	135.305	152.751	0.00705203
WBGene00023069	73.3635	66.4962	62.5901	61.5992	52.116	45.4675	0.000821226
WBGene00044488	16.6127	20.0047	20.3401	21.0574	8.7755	12.1427	0.0156201
WBGene00044696	174.381	140.358	168.081	190.789	108.242	139.335	0.0154246
WBGene00219316	4.53074	3.85945	22.7508	21.8516	0.556508	0.911722	1.82971e-05
