# Supplementary material for: HLH-11 modulates lipid metabolism in response to nutrient availability
Source: Nat Commun. 2020 Nov 24;11:5959. doi: 10.1038/s41467-020-19754-1 (PMC7686365; doi:10.1038/s41467-020-19754-1)
Supplement: Supplementary file 8 — Source Data [file 41467_2020_19754_MOESM8_ESM.zip]

Archive with 5 entries (4 files):
- Source Data/
- Source Data/Source Data-western blots.pdf
- __MACOSX/Source Data/._Source Data-western blots.pdf
- Source Data/Source Data-raw data and statistics.xlsx
- __MACOSX/Source Data/._Source Data-raw data and statistics.xlsx
