# Supplementary material for: HLH-11 modulates lipid metabolism in response to nutrient availability
Source: Nat Commun. 2020 Nov 24;11:5959. doi: 10.1038/s41467-020-19754-1 (PMC7686365; doi:10.1038/s41467-020-19754-1)
Supplement: Supplementary file 8 — Source Data [file 41467_2020_19754_MOESM8_ESM.zip › Source Data/Source Data-raw data and statistics.xlsx]

## Sheet: Figure 1
Figure 1a	Oil Red O intensity
	ad libitum	fasted 12hrs	ad libitum(normalized)	fasted 12hrs(normalized)
	21.581	1.38567	0.787866	0.0505871
	28.888	17.9697	1.05463	0.656026
	27.665	1.09367	1.00998	0.0399269
	25.586	12.7237	0.934079	0.464508
	29.688	1.80667	1.08383	0.0659567
	28.788	4.81767	1.05098	0.175881
	35.548	3.16067	1.29777	0.115388
	31.995	6.79067	1.16805	0.24791
	20.577	4.91167	0.751213	0.179312
	23.601	1.67267	0.861611	0.0610647
Mean	27.3917	5.63327	1	0.205656
SD			0.16997	0.203657
p value				2.72254e-08
Figure 1b	Relative mRNA level of lipl-3
	ad libitum	fasted 12hrs
	1.0101	32.6318
	1.03907	54.8747
	0.762412	70.0665
	0.957972	72.3441
	1.23044	81.4086
Mean	1	62.2651
SD	0.168038	19.1159
p value		0.00200619
Figure 1c	Relative mRNA level of acs-2
	ad libitum	fasted 12hrs
	1.38365	6.60059
	0.904625	18.5479
	0.771485	19.7686
	0.765008	18.5826
	1.17524	23.1684
Mean	1	17.3336
SD	0.271306	6.289
p value		0.00433886
Figure 1e	GFP intensity
	Plipl-3::gfp					Pacs-2::gfp
	ad libitum	fasted 12hrs	ad libitum(normalized)	fasted 12hrs(normalized)		ad libitum	fasted 12hrs	ad libitum(normalized)	fasted 12hrs(normalized)
	10.1899	54.35	0.968417	5.16525		17.916	115.947	1.0014	6.48073
	6.96429	46.5983	0.661864	4.42855		15.7671	155.769	0.881287	8.70658
	10.2092	59.1954	0.970246	5.62574		17.2112	103.971	0.962007	5.81139
	10.5347	47.4742	1.00118	4.51179		10.7202	61.7597	0.599195	3.452
	12.9844	57.4949	1.23399	5.46413		23.888	108.172	1.3352	6.04617
	12.251	38.4491	1.16429	3.65408		21.8433	101.116	1.22091	5.65181
		43.6701		4.15027			151.811		8.48534
Mean	10.5222	49.6046	1	4.71426		17.891	114.078	1	6.37629
SD			0.19898	0.725854				0.259748	1.79786
p value				3.5994e-06					0.000182649
Figure 1g	GFP intensity
	Plipl-3::gfp							Pacs-2::gfp
	wild type	hlh-11 KO	rescue	wild type(normalized)	hlh-11 KO(normalized)	rescue(normalized)		wild type	hlh-11 KO	rescue	wild type(normalized)	hlh-11 KO(normalized)	rescue(normalized)
	18.5176	92.3514	8.282	0.885771	4.41753	0.396161		35.1901	65.7454	24.4636	0.64208	1.19959	0.446364
	26.878	50.6979	10.301	1.28568	2.42508	0.492737		62.5493	99.2693	17.4743	1.14128	1.81127	0.318837
	17.2811	62.1384	7.125	0.826622	2.97233	0.340817		54.3206	136.79	14.1611	0.991136	2.49587	0.258384
	20.3184	68.8348	6.803	0.971909	3.29264	0.325414		54.849	90.8011	9.34099	1.00078	1.65676	0.170436
	21.4906	50.9133	5.723	1.02798	2.43538	0.273754		47.8104	107.242	8.84736	0.87235	1.95675	0.161429
	20.9483	46.604	5.522	1.00204	2.22925	0.264139		74.119	78.6959	30.0943	1.35238	1.43589	0.549102
Mean	20.9057	61.9233	7.29267	1	2.96203	0.348837		54.8064	96.424	17.3969	1	1.75936	0.317425
SD				0.158932	0.816153	0.085289					0.240254	0.450023	0.154743
p value					0.00170744	2.76781e-05						0.00707343	0.000298252
						0.000502609							0.000270719
Figure 1h	Relative mRNA levels
	hlh-11				lipl-3				acs-2
	wild type	hlh-11 KO	rescue		wild type	hlh-11 KO	rescue		wild type	hlh-11 KO	rescue
	1.06926	0.275624	6.21086		1.29429	2.26754	0.391464		1.05715	4.60679	0.863807
	1.07542	0.35439	5.78211		0.952536	3.76371	0.470189		1.23181	7.28181	0.994045
	0.855322	0.404602	6.03207		0.753176	3.24279	0.513652		0.711039	6.37103	0.883002
Mean	1	0.344872	6.00835		1	3.09135	0.458435		1	6.08655	0.913618
SD	0.125333	0.0650135	0.215357		0.273661	0.759498	0.061936		0.265048	1.36001	0.0703102
p value		0.0040052	2.96293e-05			0.0298357	0.0690672			0.0198439	0.634043
			0.000173322				0.0259788				0.0220311

## Sheet: Figure 2
Figure 2c	GFP intensity of Pacs-2::gfp
	Ctrl	Phlh-11	Pgly-19	Ppgp-12	Prab-3	Ctrl(normalized)	Phlh-11(normalized)	Pgly-19(normalized)	Ppgp-12(normalized)	Prab-3(normalized)
	64.3374	23.0252	7.13094	105.082	68.4275	0.679464	0.243168	0.0753096	1.10977	0.72266
	91.9919	17.0697	66.6081	104.044	101.014	0.971522	0.180273	0.703445	1.09881	1.06681
	136.1	14.0962	5.64764	113.294	107.091	1.43735	0.148869	0.0596444	1.19649	1.13098
	91.4372	8.9446	58.254	75.9462	77.1878	0.965664	0.0944635	0.615218	0.802064	0.815177
	106.307	7.28417	4.12777	99.9539	147.078	1.12271	0.0769278	0.0435932	1.05561	1.55328
	77.9561	29.54	15.613	114.443	65.7939	0.823291	0.311971	0.164888	1.20863	0.694847
Mean	94.6884	16.66	26.2302	102.127	94.432	1	0.175945	0.277016	1.07856	0.997292
SD						0.261646	0.0896856	0.300405	0.147773	0.326156
p value							0.000299184	0.00130211	0.540053	0.987669
Figure 2f	GFP intensity of Plipl-3::gfp							GFP intensity of Pacs-2::gfp
	ctrl	rescue (WT)	rescue (Δ HLH)	ctrl	rescue (WT)	rescue (Δ HLH)		ctrl	rescue (WT)	rescue (Δ HLH)	ctrl	rescue (WT)	rescue (Δ HLH)
	34.4474	3.93536	71.1642	0.65379	0.0746908	1.35065		60.4839	6.311	79.5486	0.915342	0.0955084	1.20386
	49.4852	5.31258	44.4682	0.939199	0.10083	0.843979		43.32	8.106	95.6061	0.65559	0.122673	1.44687
	37.0223	7.23201	83.8581	0.702661	0.137259	1.59158		72.2816	9.987	48.7248	1.09388	0.15114	0.737384
	77.3899	4.48571	46.0385	1.46881	0.085136	0.873783		96.3379	7.019	74.1281	1.45794	0.106223	1.12183
	75.4397	5.81926	39.5258	1.4318	0.110446	0.750175		75.5795	8.524	90.2371	1.14379	0.128999	1.36562
	42.3479	9.45409	43.7983	0.803737	0.179433	0.831265		48.4648	12.685	45.0151	0.733449	0.19197	0.681243
Mean	52.6887	6.03983	54.8089	1	0.114632	1.04024		66.078	8.772	72.21	1	0.132752	1.0928
SD				0.362415	0.0384304	0.344779					0.295309	0.0347892	0.318957
p value					0.00177452	0.84775						0.000743959	0.612466

## Sheet: Figure 3
Figure 3b		p value	-log10(p value)			Figure 3d		fold change KO vs WT	log2(fold change KO vs WT)	fold change OE vs WT	log2(fold change OE vs WT)
	GO:0008360~regulation of cell shape	1.0636e+34	34.0268				atgl-1	0.854685	-0.226536	1.01106	0.015864
	GO:0045087~innate immune response	2.69614e+15	15.4307				hosl-1	1.02074	0.0296163	0.805351	-0.31231
	GO:0006508~proteolysis	9525.24	3.97888				lipl-1	4.03986	2.01431	0.322142	-1.63423
	GO:0018996~molting cycle, collagen and cuticulin-based cuticle	6719.09	3.82731				lipl-2	2.34279	1.22823	0.0558426	-4.16249
	GO:0008152~metabolic process	5270.7	3.72187				lipl-3	5.54554	2.47133	0.655634	-0.609036
	GO:0040002~collagen and cuticulin-based cuticle development	1318.53	3.12009				lipl-4	2.51141	1.3285	3.54707	1.82663
	GO:0010171~body morphogenesis	399.049	2.60103				lipl-5	0.528831	-0.91912	1.06391	0.0893737
	GO:0040011~locomotion	70.5148	1.84828				lipl-6	2.31678	1.21212	0.945981	-0.0801165
							lipl-7	1.02491	0.0354962	0.559375	-0.838112
Figure 3c		p value	-log10(p value)				pod-2	0.907834	-0.139499	0.90862	-0.138252
	GO:0006508~proteolysis	24457.6	4.38841				fasn-1	1.01255	0.0179891	0.971011	-0.0424398
	GO:0006189~'de novo' IMP biosynthetic process	16452	4.21622
	GO:0006629~lipid metabolic process	1137.83	3.05608				fat-1	0.916477	-0.125829	1.05042	0.0709642
	GO:0008152~metabolic process	577.839	2.76181				fat-2	0.870043	-0.200842	1.05029	0.0707921
	GO:0055114~oxidation-reduction process	345.871	2.53891				fat-3	0.946258	-0.0796953	0.785387	-0.348524
	GO:0006631~fatty acid metabolic process	59.2137	1.77242				fat-4	0.94252	-0.0854049	0.91218	-0.132609
	GO:0006164~purine nucleotide biosynthetic process	23.2117	1.36571				fat-5	0.951259	-0.0720902	0.609978	-0.713172
	GO:0006633~fatty acid biosynthetic process	21.9022	1.34049				fat-6	0.993232	-0.00979719	0.718199	-0.477544
							fat-7	0.300491	-1.73461	1.01002	0.0143825
							ttm-5	1.3998	0.48522	1.20307	0.266721
							elo-1	0.828608	-0.271238	1.02361	0.0336624
							elo-2	0.77832	-0.361565	0.896961	-0.156883
							elo-3	0.920705	-0.119189	0.944064	-0.083043
							elo-4	5.39283	2.43104	1.6391	0.712902
							elo-5	0.546201	-0.872496	1.13053	0.177003
							elo-6	0.672654	-0.572063	0.884538	-0.177004
							elo-7	4.38128	2.13135	1.05433	0.07633
							elo-8	3.64826	1.86721	1.29602	0.374089
							elo-9	1.04197	0.0593141	0.905471	-0.143259
							let-767	0.631046	-0.664183	1.07084	0.0987365
							lbp-1	0.776973	-0.364064	0.943525	-0.083867
							lbp-2	0.729584	-0.454855	1.07421	0.103274
							lbp-3	0.94267	-0.085175	1.02946	0.041883
							lbp-4	0.964657	-0.0519117	1.12788	0.173612
							lbp-5	1.09215	0.127174	0.850539	-0.233551
							lbp-6	0.788668	-0.34251	1.04912	0.0691767
							lbp-7	2.05631	1.04005	0.537576	-0.895459
							lbp-8	1.14484	0.195146	0.991511	-0.0122988
							lbp-9	1.2777	0.353546	1.10099	0.138803
							acs-1	0.482024	-1.05282	0.981132	-0.0274804
							acs-2	6.2884	2.65269	1.87283	0.90522
							acs-3	2.20638	1.14168	1.87714	0.908539
							acs-4	1.02333	0.0332705	0.991001	-0.013041
							acs-5	1.03301	0.0468574	0.810421	-0.303257
							acs-6	2.85928	1.51565	1.18124	0.240299
							acs-7	1.06202	0.0868056	0.631657	-0.662787
							acs-8	1.19867	0.261434	0.97677	-0.0339092
							acs-9	0.982331	-0.0257182	0.750866	-0.413372
							acs-10	3.07631	1.6212	1.16694	0.222728
							acs-11	0.920386	-0.119688	1.0207	0.0295536
							acs-12	1.0439	0.0619882	0.906628	-0.141417
							acs-13	0.782695	-0.353478	0.978195	-0.0318058
							acs-14	1.09923	0.136488	0.765289	-0.385923
							acs-15	2.79519	1.48295	0.649727	-0.622094
							acs-16	2.80851	1.4898	1.13565	0.183524
							acs-17	2.32008	1.21418	1.06935	0.0967378
							acs-18	2.30293	1.20347	0.916217	-0.126238
							acs-19	0.731225	-0.451613	1.02124	0.030318
							acs-20	3.66623	1.8743	1.06999	0.0976015
							acs-21	1.03222	0.0457532	1.28273	0.359221
							acs-22	0.943943	-0.0832289	0.803242	-0.316093
							cpt-1	0.948057	-0.0769547	1.04307	0.0608423
							cpt-2	0.991225	-0.012716	1.04683	0.0660332
							cpt-3	2.09356	1.06596	4.52355	2.17745
							cpt-4	7.92583	2.98656	1.41576	0.50158
							cpt-5	0.568917	-0.813709	0.671977	-0.573516
							cpt-6	1.30153	0.380205	0.937038	-0.0938206
							hacd-1	0.969829	-0.0441982	0.787738	-0.344213
							B0272.3	1.24353	0.314439	0.950892	-0.0726462
							F54C8.1	2.49364	1.31825	1.01822	0.0260503
							acdh-1	1.10658	0.146106	0.966707	-0.0488492
							acdh-2	1.29098	0.368469	1.52048	0.604527
							acdh-3	1.01577	0.0225668	0.92529	-0.112023
							acdh-4	2.62679	1.3933	1.14613	0.196767
							acdh-5	2.31945	1.21378	0.822133	-0.282556
							acdh-6	7.0616	2.82	0.684881	-0.546074
							acdh-7	1.28934	0.366627	0.971278	-0.0420439
							acdh-8	2.56591	1.35947	0.905021	-0.143977
							acdh-9	1.22082	0.287851	1.00744	0.0106924
							acdh-10	1.4501	0.536152	1.01133	0.0162602
							acdh-11	1.07312	0.101814	0.891684	-0.165395
							acdh-12	1.0515	0.0724543	1.00911	0.0130811
							acdh-13	0.989538	-0.0151737	0.944314	-0.0826609
							ech-1.1	1.01354	0.0194045	0.628529	-0.669949
							ech-1.2	1.03403	0.048278	1.09268	0.127877
							ech-2	0.976242	-0.0346892	1.03992	0.0564698
							ech-3	1.05738	0.0804982	1.21073	0.275876
							ech-4	1.09328	0.128669	0.969937	-0.0440371
							ech-5	0.958999	-0.060399	0.973564	-0.0386518
							ech-6	1.11436	0.156215	0.882255	-0.180732
							ech-7	0.647004	-0.628153	1.20273	0.266311
							ech-8	1.41718	0.503028	0.846347	-0.240679
							ech-9	9.2424	3.20827	2.8265	1.49902
							kat-1	0.92905	-0.106173	0.77722	-0.363606
							acaa-2	1.08926	0.123346	0.912941	-0.131407
							B0303.3	1.14795	0.199058	1.04001	0.0565917
							T02G5.7	0.922485	-0.116403	0.907091	-0.140681
							acox-1.1	0.99053	-0.0137278	0.960821	-0.0576607
							acox-1.2	0.228754	-2.12813	0.668405	-0.581206
							acox-1.3	0.739552	-0.435276	1.04759	0.0670724
							acox-1.4	0.851919	-0.231211	1.03435	0.0487283
							acox-1.5	2.40513	1.26611	0.896847	-0.157066
							acox-1.6	1.83538	0.876081	0.906696	-0.14131
							acox-3	1.40026	0.485693	0.909658	-0.136605

## Sheet: Figure 4
Figure 4b	Oil Red O intensity
	WT	KO	OE	WT(normalized)	KO(normalized)	OE(normalized)
	21.989	13.6593	31.2273	0.772604	0.479933	1.0972
	26.673	13.8423	32.4203	0.937181	0.486363	1.13912
	25.795	7.12133	25.7943	0.906331	0.250215	0.906308
	31.741	21.7463	35.9543	1.11525	0.764078	1.26329
	33.314	16.0073	26.0863	1.17052	0.562433	0.916568
	33.673	19.7533	42.0283	1.18313	0.694052	1.4767
	20.716	16.2643	32.5223	0.727876	0.571463	1.1427
	27.702	20.3863	34.5463	0.973336	0.716293	1.21382
	34.545	20.1513	30.9093	1.21377	0.708036	1.08603
Mean	28.4609	16.548	32.3877	1	0.581429	1.13797
SD				0.18055	0.161927	0.174381
p value					9.50813e-05	0.118668
						3.00208e-06

## Sheet: Figure 5
Figure 5b	Nuclear GFP intensity
	fasted 0 hrs	fasted 4 hrs	fasted 8 hrs	fasted 12 hrs	fasted 24 hrs	fasted 0 hrs(normalized)	fasted 4 hrs(normalized)	fasted 8 hrs	fasted 12 hrs(normalized)	fasted 24 hrs(normalized)
	69.9667	36.659	22.1947	35.877	29.117	0.909063	0.476303	0.288371	0.466143	0.378312
	82.0237	42.136	22.0237	33.099	9.655	1.06572	0.547465	0.286149	0.430049	0.125446
	71.6537	47.227	31.0877	14.238	15.118	0.930982	0.613611	0.403916	0.184992	0.196425
	76.5137	45.08	34.5417	25.322	10.54	0.994127	0.585716	0.448793	0.329004	0.136944
	73.6387	43.783	41.8497	19.63	22.873	0.956773	0.568864	0.543745	0.255049	0.297184
	87.9977	73.064	43.7697	21.16	24.935	1.14334	0.949306	0.568691	0.274928	0.323976
Mean	76.9657	47.9915	32.5778	24.8877	18.7063	1	0.623544	0.423277	0.323361	0.243048
SD						0.0892191	0.166198	0.121398	0.107665	0.104917
p value							0.00137218	5.29496e-06	4.48902e-07	1.28196e-07
Figure 5f	Relative mRNA levels
	fasted 0 hrs	fasted 4 hrs	fasted 8 hrs	fasted 12 hrs	fasted 24 hrs
	0.961296	1.00593	1.30236	1.73426	1.78398
	0.884356	1.0621	1.58923	1.28158	1.48119
	0.734579	1.4182	1.52154	0.948773	1.54125
	1.00133	1.27297	1.70359	1.27722	1.83795
	1.47615	1.25291	0.741994	0.699205	0.777947
	0.999907	1.90811	0.588221	0.956694	0.977087
	0.719195	0.571994	0.91651	0.886863	0.865734
	1.22319	1.59529	1.13473	1.61984	1.07379
Mean	1	1.26094	1.18727	1.17555	1.29237
SD	0.250913	0.402629	0.411676	0.366587	0.419313
p value		0.146346	0.294249	0.284897	0.117613

## Sheet: Figure 6
Figure 6b	GFP intensity											Figure 6c	Relative Luciferase Activity
	Plipl-3::gfp					Pacs-2::gfp							lipl-3 promoter				acs-2 promoter
	Ctrl	TFAP4-OPTI	Ctrl(normalized)	TFAP4-OPTI(normalized)		Ctrl	TFAP4-OPTI	Ctrl(normalized)	TFAP4-OPTI(normalized)				Ctrl	TFAP4	HLH-11		Ctrl	TFAP4	HLH-11
	28.3699	13.6665	0.77542	0.373541		41.5484	5.56792	0.876521	0.117463				1.10271	0.388054	0.670509		1.01242	0.331337	0.51799
	25.6888	8.86309	0.70214	0.242251		54.8545	3.79668	1.15723	0.0800963				0.980055	0.310457	0.461192		0.890796	0.28992	0.571436
	57.9895	6.22983	1.585	0.170277		49.2616	11.4116	1.03924	0.240743				0.917233	0.305744	0.518762		1.09679	0.309248	0.574529
	33.9534	11.7367	0.928031	0.320792		43.0887	2.4424	0.909016	0.0515259			Mean	1	0.334752	0.550155		1	0.310168	0.554652
	35.9386	6.93785	0.982294	0.189629		43.9858	2.42237	0.927942	0.0511033			SD	0.0943341	0.0462208	0.108132		0.103555	0.0207239	0.0317878
	37.5785	5.07921	1.02712	0.138828		51.6699	5.26531	1.09005	0.111079			p value		0.00186544	0.00588024			0.00582684	0.0118409
Mean	36.5865	8.7522	1	0.23922		47.4015	5.15105	1	0.108668
SD			0.312285	0.0916476				0.112328	0.0706006
p value				0.00133906					1.0752e-07
Figure 6e	Relative mRNA levels
	HBSS 0hrs	HBSS 6hrs	HBSS 12hrs	HBSS 24hrs
	1.23794	1.90666	3.87977	4.90432
	0.611551	2.47449	3.28951	6.44211
	1.1505	2.85865	3.55648	6.79723
Mean	1	2.41327	3.57525	6.04789
SD	0.339236	0.478936	0.295578	1.00615
p value		0.0173953	0.000637274	0.00764755
Figure 6i	HepG2 Oil Red O intensity						Figure 6k	H9C2 Oil Red O intensity
	siCtrl	siTFAP4	siCtrl(normalized)	siTFAP4(normalized)				siCtrl	siTFAP4	siCtrl(normalized)	siTFAP4(normalized)
	321	44	1.06379	0.145816				592	103	1.32513	0.230554
	408	49	1.35211	0.162386				502	139	1.12367	0.311136
	299	68	0.990886	0.225352				381	122	0.852826	0.273083
	179	73	0.593206	0.241922				312	72	0.698377	0.161164
Mean			1	0.193869			Mean	446.75	109	1	0.243984
SD			0.312846	0.0469061			SD			0.279069	0.0642798
p value				0.0131117			p value				0.0102309
Figure 6l		-log10(p value)
	Inflammation	1.8
	Weight Loss	1.62423
	Drug-Induced Liver Injury	1.61389
	Fatty Liver	1.60734
	Liver Diseases	1.56607
	Hypertrophy	1.56288
	Carcinoma, Hepatocellular	1.47374
	Heart Defects, Congenital	1.43293
	Heart Diseases	1.40401
	Hepatomegaly	1.39507
	Liver Neoplasms	1.37532
	Non-alcoholic Fatty Liver Disease	1.34518
	Weight Gain	1.25838
	Cardiomegaly	1.25121
	Cardiomyopathies	1.03159

## Sheet: Supplementary Figure 1
Supplementary Figure 1b	GFP intensity
	Plipl-3::gfp					Pacs-2::gfp
	Ctrl RNAi	hlh-11 RNAi	Ctrl RNAi(normalized)	hlh-11 RNAi(normalized)		Ctrl RNAi	hlh-11 RNAi	Ctrl RNAi(normalized)	hlh-11 RNAi(normalized)
	22.4624	45.7903	0.931183	1.89825		37.708	67.6375	1.31047	2.35061
	24.5934	92.6426	1.01953	3.84052		29.0389	60.0113	1.00919	2.08557
	24.0986	56.0422	0.999016	2.32325		22.3355	54.6943	0.776226	1.90079
	20.1793	48.4162	0.836538	2.00711		33.9075	76.251	1.17839	2.64995
	25.3493	45.6542	1.05086	1.89261		26.7387	101.758	0.92925	3.5364
	19.2223	49.9253	0.796868	2.06967		24.7246	54.862	0.859255	1.90662
	32.9513	35.8703	1.366	1.48701		26.9682	64.4188	0.937225	2.23875
Mean			1	2.21692				1	2.38124
SD			0.186925	0.758573				0.185798	0.5732
p value				0.00485433					0.000444397
Supplementary Figure 1f	Relative fold change
	lipl-3			acs-2
	Ctrl region	Promoter		Ctrl region	Promoter
	0.895239	2.98592		1.45593	28.5042
	1.38484	3.20651		0.453858	20.5988
	0.719924	4.30704		1.09021	26.954
Mean	1	3.49982		1	25.3523
SD	0.344614	0.707717		0.50709	4.18903
p value		0.0129437			0.00894832

## Sheet: Supplementary Figure 2
Supplementary Figure 2c	GFP intensity
	Plipl-3::gfp					Pacs-2::gfp
	wild type	hlh-11(ok2944)	wild type(normalized)	hlh-11(ok2944)(normalized)		wild type	hlh-11(ok2944)	wild type(normalized)	hlh-11(ok2944)(normalized)
	14.9963	91.7571	0.692492	4.23713		47.1726	55.7465	1.21341	1.43396
	24.102	51.622	1.11298	2.38378		38.9156	55.9566	1.00102	1.43936
	29.0529	35.1268	1.34159	1.62207		45.4241	59.1076	1.16844	1.52041
	13.5321	43.6664	0.624883	2.01641		43.4212	52.1279	1.11692	1.34088
	18.3819	63.5359	0.848834	2.93394		40.415	48.4042	1.03959	1.24509
	25.7876	47.0511	1.19081	2.17271		34.1994	71.8675	0.879705	1.84863
	32.0622	45.5468	1.48056	2.10324		36.9515	79.7346	0.950496	2.051
	22.6579	36.5589	1.04629	1.68821		28.902	70.2072	0.743442	1.80593
	14.3264	45.1155	0.661561	2.08333		36.0115	67.8524	0.926316	1.74535
		38.1742		1.7628		37.347		0.96067
Mean			1	2.30036				1	1.6034
SD			0.310565	0.779324				0.140978	0.269597
p value				0.000385208					6.54745e-05

## Sheet: Supplementary Figure 3
Supplementary Figure 3a
		fold change KO vs WT	log2(fold change KO vs WT)	fold change OE vs WT	log2(fold change OE vs WT)				fold change KO vs WT	log2(fold change KO vs WT)	fold change OE vs WT	log2(fold change OE vs WT)
	hxk-1	0.757532	-0.400621	1.05827	0.0817013			cts-1	1.14972	0.201285	0.887595	-0.172026
	hxk-2	0.913528	-0.130479	0.941813	-0.0864882
								aco-2	1.17709	0.235225	0.965858	-0.0501171
	pfk-1.1	1.23818	0.308222	1.07088	0.0987942
	pfk-1.2	3.13777	1.64974	1.00067	0.00096338			mdh-1	0.857672	-0.221502	1.00157	0.0022629
	pfkb-1.1	0.967763	-0.0472736	0.997953	-0.00295642
	pfkb-1.2	0.74967	-0.415673	1.06287	0.0879692			fum-1	1.25373	0.326223	0.964396	-0.0523032
	gpd-1	0.796137	-0.328912	1.08461	0.117175			idha-1	1.20003	0.263068	1.01766	0.0252523
	gpd-2	1.07107	0.0990496	0.764845	-0.38676			idhb-1	1.20922	0.274075	1.03702	0.0524487
	gpd-3	1.13555	0.183387	0.896941	-0.156915			idhg-1	1.04996	0.0703395	0.959669	-0.0593919
	gpd-4	0.766222	-0.384165	0.858625	-0.2199			idhg-2	1.02443	0.03482	0.970905	-0.0425986
								idh-2	1.10611	0.145491	0.860651	-0.2165
	pyk-1	0.902333	-0.148268	0.930992	-0.103159
	pyk-2	1.07031	0.0980223	0.884451	-0.177146			sdha-1	1.24094	0.311434	0.941058	-0.0876449
								sdhb-1	1.218	0.284514	0.918203	-0.123116
								mev-1	1.18214	0.241403	0.881706	-0.18163
								sdhd-1	1.11878	0.161925	0.970637	-0.0429959
								ogdh-1	1.10567	0.144922	0.866494	-0.206739
								dlst-1	1.09581	0.131994	0.962665	-0.0548937
								dld-1	1.08974	0.123983	0.877343	-0.188787
								suca-1	1.19379	0.255549	1.04021	0.0568713
								sucg-1	0.982002	-0.0262019	0.976942	-0.0336546
								sucl-1	1.17052	0.227147	0.895166	-0.159773
								sucl-2	0.901736	-0.149223	1.0085	0.0122076

## Sheet: Supplementary Figure 4
Supplementary Figure 4b	Nile Red intensity								Supplementary Figure 4d	Oil Red O intensity
	WT	KO	OE	WT(normalized)	KO(normalized)	OE(normalized)				N2 male	hlh-11 KO male	N2 male(normalized)	hlh-11 KO male(normalized)
	64.2317	48.999	76.202	1.09329	0.834017	1.29704				86.595	64.5135	0.965825	0.719542
	51.3617	34.002	73.901	0.874232	0.578751	1.25788				93.444	75.7875	1.04221	0.845285
	46.7727	43.056	79.809	0.796122	0.73286	1.35844				87.717	76.4665	0.978339	0.852858
	57.2727	41.575	60.527	0.974844	0.707652	1.03024				91.194	76.5345	1.01712	0.853616
	56.0167	41.54	72.404	0.953465	0.707056	1.2324				95.463	70.1075	1.06473	0.781934
	52.4317	40.48	68.717	0.892445	0.689014	1.16964				93.187	67.4755	1.03935	0.752578
	56.5297	28.186	72.584	0.962197	0.479757	1.23546				80.014	65.5505	0.892424	0.731108
	58.8077	28.375	65.686	1.00097	0.482974	1.11805			Mean	89.6591	70.9194	1	0.790989
	58.8397	35.312	70.588	1.00152	0.601049	1.20149			SD			0.0591936	0.0590844
	48.9817	38.344	70.55	0.833722	0.652657	1.20084			p value				2.49413e-05
	54.3647	37.888	70.325	0.925346	0.644895	1.19701
	57.5107	35.562	72.787	0.978895	0.605304	1.23891
	58.6467	41.341	68.626	0.998231	0.703669	1.16809
	61.6877	36.154	69.569	1.04999	0.615381	1.18414
	73.5197	38.429	62.414	1.25139	0.654104	1.06235
	56.6117	33.705	71.967	0.963593	0.573696	1.22496
	66.2097	58.746	66.426	1.12696	0.999921	1.13064
	71.3337	36.939	68.338	1.21418	0.628742	1.16319
	68.8717	44.758	75.524	1.17227	0.76183	1.2855
	55.0107	30.17	66.736	0.936342	0.513527	1.13592
		29.505			0.502207
Mean	58.7506	38.2412	70.184	1	0.650908	1.19461
SD				0.121026	0.12091	0.078136
p value					7.16116e-11	9.0675e-07
						3.05012e-18
Supplementary Figure 4f	Oil Red O intensity
	N2 L4	hlh-11 KO L4	N2 L4(normalized)	hlh-11 KO L4(normalized)					Supplementary Figure 4g		fold change KO vs WT	log2(fold change KO vs WT)	fold change OE vs WT	log2(fold change OE vs WT)
	56.446	33.273	0.94511	0.55711						vit-1	0.225714	-2.14743	0.892873	-0.163474
	63.768	32.431	1.06771	0.543012						vit-2	0.504996	-0.985655	0.866644	-0.206489
	50.833	20.579	0.851128	0.344567						vit-3	0.184355	-2.43945	0.879737	-0.184855
	56.323	39.695	0.94305	0.664638						vit-4	0.211418	-2.24183	0.968303	-0.0464694
	63.848	32.458	1.06905	0.543464						vit-5	0.321594	-1.63669	0.878733	-0.186503
	70.022	31.129	1.17242	0.521212						vit-6	0.483852	-1.04736	0.902148	-0.148564
	56.83	24.849	0.951539	0.416062
Mean	59.7243	30.6306	1	0.512866
SD			0.107895	0.103765
p value				1.77778e-06
Supplementary Figure 4i	Relative Abundance Normalised to Total Polar Lipids
	wild type				hlh-11 KO				hlh-11 OE
TAG	0.851303	0.771353	0.71635	0.928632	0.632104	0.675302	0.519424	0.613094	0.866949	0.725837	0.89404	0.880327
DAG	0.3699	0.227253	0.270124	0.315418	0.160287	0.23643	0.256896	0.246488	0.39015	0.237847	0.318941	0.340852
PC	0.444648	0.426161	0.409543	0.434112	0.486725	0.482072	0.519513	0.460041	0.446662	0.397725	0.433512	0.444793
PE	0.305195	0.369064	0.348962	0.344642	0.305895	0.2911	0.263659	0.330082	0.31816	0.419316	0.353091	0.359991
PS	0.113848	0.0985214	0.105887	0.0985917	0.0921758	0.0961365	0.104727	0.0855753	0.104207	0.0844054	0.105279	0.074289
PI	0.0954876	0.0596722	0.0864037	0.0774322	0.0699131	0.0758152	0.0615166	0.0774671	0.0930794	0.0568815	0.0627992	0.0715428
LPC	0.0269761	0.026523	0.0259642	0.0226301	0.030226	0.0368521	0.03301	0.029833	0.0264413	0.0215773	0.0275695	0.0239686
PA	0.0103608	0.0171553	0.0206207	0.0199081	0.0124788	0.0150171	0.0147258	0.0144256	0.00901675	0.0180315	0.0151967	0.0231449
PG	0.00348485	0.00290366	0.00261998	0.00268457	0.0025862	0.00300672	0.00284857	0.0025761	0.00243359	0.00206363	0.0025528	0.00227089
Cho	0.00230152	0.00209464	0.00212384	0.00223021	0.00189645	0.00187871	0.00205716	0.00145087	0.0019029	0.00166457	0.00188086	0.00139795
